# Supplementary material for: Causal effects of gut microbiota on the risk of periodontitis: a two-sample Mendelian randomization study
Source: Front Cell Infect Microbiol. 2023 May 25;13:1160993. doi: 10.3389/fcimb.2023.1160993 (PMC10248501; doi:10.3389/fcimb.2023.1160993)
Supplement: Supplementary file 2 [file Table_2.xlsx]

## Sheet: Description
Table S1	Category of gut microbiota taxa enrolled in this Mendelian randomization study
Table S2	Instrument variables for gut microbiota taxa enrolled in this Mendelian randomization study
Table S3	Mendelian randomization estimates and sensitivity analyses between gut microbiota and periodontitis
Table S4	List of instrumental SNPs of the causal microbiota taxa and their nearest genes

## Sheet: Table S1
Category of gut microbiota taxa enrolled in this Mendelian randomization study
Taxa name	Category
phylum.Actinobacteria.id.400	phylum
phylum.Bacteroidetes.id.905	phylum
phylum.Cyanobacteria.id.1500	phylum
phylum.Euryarchaeota.id.55	phylum
phylum.Firmicutes.id.1672	phylum
phylum.Lentisphaerae.id.2238	phylum
phylum.Proteobacteria.id.2375	phylum
phylum.Tenericutes.id.3919	phylum
phylum.Verrucomicrobia.id.3982	phylum
class.Actinobacteria.id.419	class
class.Alphaproteobacteria.id.2379	class
class.Bacilli.id.1673	class
class.Bacteroidia.id.912	class
class.Betaproteobacteria.id.2867	class
class.Clostridia.id.1859	class
class.Coriobacteriia.id.809	class
class.Deltaproteobacteria.id.3087	class
class.Erysipelotrichia.id.2147	class
class.Gammaproteobacteria.id.3303	class
class.Lentisphaeria.id.2250	class
class.Melainabacteria.id.1589	class
class.Methanobacteria.id.119	class
class.Mollicutes.id.3920	class
class.Negativicutes.id.2164	class
class.Verrucomicrobiae.id.4029	class
order.Actinomycetales.id.420	order
order.Bacillales.id.1674	order
order.Bacteroidales.id.913	order
order.Bifidobacteriales.id.432	order
order.Burkholderiales.id.2874	order
order.Clostridiales.id.1863	order
order.Coriobacteriales.id.810	order
order.Desulfovibrionales.id.3156	order
order.Enterobacteriales.id.3468	order
order.Erysipelotrichales.id.2148	order
order.Gastranaerophilales.id.1591	order
order.Lactobacillales.id.1800	order
order.Methanobacteriales.id.120	order
order.MollicutesRF9.id.11579	order
order.NB1n.id.3953	order
order.Pasteurellales.id.3688	order
order.Rhodospirillales.id.2667	order
order.Selenomonadales.id.2165	order
order.Verrucomicrobiales.id.4030	order
order.Victivallales.id.2254	order
family.Acidaminococcaceae.id.2166	family
family.Actinomycetaceae.id.421	family
family.Alcaligenaceae.id.2875	family
family.Bacteroidaceae.id.917	family
family.BacteroidalesS24.7group.id.11173	family
family.Bifidobacteriaceae.id.433	family
family.Christensenellaceae.id.1866	family
family.Clostridiaceae1.id.1869	family
family.ClostridialesvadinBB60group.id.11286	family
family.Coriobacteriaceae.id.811	family
family.Defluviitaleaceae.id.1924	family
family.Desulfovibrionaceae.id.3169	family
family.Enterobacteriaceae.id.3469	family
family.Erysipelotrichaceae.id.2149	family
family.FamilyXI.id.1936	family
family.FamilyXIII.id.1957	family
family.Lachnospiraceae.id.1987	family
family.Lactobacillaceae.id.1836	family
family.Methanobacteriaceae.id.121	family
family.Oxalobacteraceae.id.2966	family
family.Pasteurellaceae.id.3689	family
family.Peptococcaceae.id.2024	family
family.Peptostreptococcaceae.id.2042	family
family.Porphyromonadaceae.id.943	family
family.Prevotellaceae.id.960	family
family.Rhodospirillaceae.id.2717	family
family.Rikenellaceae.id.967	family
family.Ruminococcaceae.id.2050	family
family.Streptococcaceae.id.1850	family
family.Veillonellaceae.id.2172	family
family.Verrucomicrobiaceae.id.4036	family
family.Victivallaceae.id.2255	family
genus..Clostridiuminnocuumgroup.id.14397	genus
genus..Eubacteriumbrachygroup.id.11296	genus
genus..Eubacteriumcoprostanoligenesgroup.id.11375	genus
genus..Eubacteriumeligensgroup.id.14372	genus
genus..Eubacteriumfissicatenagroup.id.14373	genus
genus..Eubacteriumhalliigroup.id.11338	genus
genus..Eubacteriumnodatumgroup.id.11297	genus
genus..Eubacteriumoxidoreducensgroup.id.11339	genus
genus..Eubacteriumrectalegroup.id.14374	genus
genus..Eubacteriumruminantiumgroup.id.11340	genus
genus..Eubacteriumventriosumgroup.id.11341	genus
genus..Eubacteriumxylanophilumgroup.id.14375	genus
genus..Ruminococcusgauvreauiigroup.id.11342	genus
genus..Ruminococcusgnavusgroup.id.14376	genus
genus..Ruminococcustorquesgroup.id.14377	genus
genus.Actinomyces.id.423	genus
genus.Adlercreutzia.id.812	genus
genus.Akkermansia.id.4037	genus
genus.Alistipes.id.968	genus
genus.Allisonella.id.2174	genus
genus.Alloprevotella.id.961	genus
genus.Anaerofilum.id.2053	genus
genus.Anaerostipes.id.1991	genus
genus.Anaerotruncus.id.2054	genus
genus.Bacteroides.id.918	genus
genus.Barnesiella.id.944	genus
genus.Bifidobacterium.id.436	genus
genus.Bilophila.id.3170	genus
genus.Blautia.id.1992	genus
genus.Butyricicoccus.id.2055	genus
genus.Butyricimonas.id.945	genus
genus.Butyrivibrio.id.1993	genus
genus.CandidatusSoleaferrea.id.11350	genus
genus.Catenibacterium.id.2153	genus
genus.ChristensenellaceaeR.7group.id.11283	genus
genus.Clostridiumsensustricto1.id.1873	genus
genus.Collinsella.id.815	genus
genus.Coprobacter.id.949	genus
genus.Coprococcus1.id.11301	genus
genus.Coprococcus2.id.11302	genus
genus.Coprococcus3.id.11303	genus
genus.DefluviitaleaceaeUCG011.id.11287	genus
genus.Desulfovibrio.id.3173	genus
genus.Dialister.id.2183	genus
genus.Dorea.id.1997	genus
genus.Eggerthella.id.819	genus
genus.Eisenbergiella.id.11304	genus
genus.Enterorhabdus.id.820	genus
genus.Erysipelatoclostridium.id.11381	genus
genus.ErysipelotrichaceaeUCG003.id.11384	genus
genus.Escherichia.Shigella.id.3504	genus
genus.Faecalibacterium.id.2057	genus
genus.FamilyXIIIAD3011group.id.11293	genus
genus.FamilyXIIIUCG001.id.11294	genus
genus.Flavonifractor.id.2059	genus
genus.Fusicatenibacter.id.11305	genus
genus.Gordonibacter.id.821	genus
genus.Haemophilus.id.3698	genus
genus.Holdemanella.id.11393	genus
genus.Holdemania.id.2157	genus
genus.Howardella.id.2000	genus
genus.Hungatella.id.11306	genus
genus.Intestinibacter.id.11345	genus
genus.Intestinimonas.id.2062	genus
genus.Lachnoclostridium.id.11308	genus
genus.Lachnospira.id.2004	genus
genus.LachnospiraceaeFCS020group.id.11314	genus
genus.LachnospiraceaeNC2004group.id.11316	genus
genus.LachnospiraceaeND3007group.id.11317	genus
genus.LachnospiraceaeNK4A136group.id.11319	genus
genus.LachnospiraceaeUCG001.id.11321	genus
genus.LachnospiraceaeUCG004.id.11324	genus
genus.LachnospiraceaeUCG008.id.11328	genus
genus.LachnospiraceaeUCG010.id.11330	genus
genus.Lactobacillus.id.1837	genus
genus.Lactococcus.id.1851	genus
genus.Marvinbryantia.id.2005	genus
genus.Methanobrevibacter.id.123	genus
genus.Odoribacter.id.952	genus
genus.Olsenella.id.822	genus
genus.Oscillibacter.id.2063	genus
genus.Oscillospira.id.2064	genus
genus.Oxalobacter.id.2978	genus
genus.Parabacteroides.id.954	genus
genus.Paraprevotella.id.962	genus
genus.Parasutterella.id.2892	genus
genus.Peptococcus.id.2037	genus
genus.Phascolarctobacterium.id.2168	genus
genus.Prevotella7.id.11182	genus
genus.Prevotella9.id.11183	genus
genus.RikenellaceaeRC9gutgroup.id.11191	genus
genus.Romboutsia.id.11347	genus
genus.Roseburia.id.2012	genus
genus.Ruminiclostridium5.id.11355	genus
genus.Ruminiclostridium6.id.11356	genus
genus.Ruminiclostridium9.id.11357	genus
genus.RuminococcaceaeNK4A214group.id.11358	genus
genus.RuminococcaceaeUCG002.id.11360	genus
genus.RuminococcaceaeUCG003.id.11361	genus
genus.RuminococcaceaeUCG004.id.11362	genus
genus.RuminococcaceaeUCG005.id.11363	genus
genus.RuminococcaceaeUCG009.id.11366	genus
genus.RuminococcaceaeUCG010.id.11367	genus
genus.RuminococcaceaeUCG011.id.11368	genus
genus.RuminococcaceaeUCG013.id.11370	genus
genus.RuminococcaceaeUCG014.id.11371	genus
genus.Ruminococcus1.id.11373	genus
genus.Ruminococcus2.id.11374	genus
genus.Sellimonas.id.14369	genus
genus.Senegalimassilia.id.11160	genus
genus.Slackia.id.825	genus
genus.Streptococcus.id.1853	genus
genus.Subdoligranulum.id.2070	genus
genus.Sutterella.id.2896	genus
genus.Terrisporobacter.id.11348	genus
genus.Turicibacter.id.2162	genus
genus.Tyzzerella3.id.11335	genus
genus.Veillonella.id.2198	genus
genus.Victivallis.id.2256	genus

## Sheet: Table S2
Instrument variables for gut microbiota taxa enrolled in this Mendelian randomization study
SNP	effect_allele	other_allele	beta	se	p	taxa name	R2	F
rs10262702	T	C	0.0918017	0.0194885	2.06e-06	genus.Intestinimonas.id.2062	0.00120843	22.1882
rs11258178	A	G	0.0660742	0.0134139	6.98e-07	genus.Intestinimonas.id.2062	0.00132124	24.2623
rs11928843	G	A	-0.0607331	0.0132035	4.21e-06	genus.Intestinimonas.id.2062	0.00115232	21.1567
rs12226153	A	G	-0.151142	0.0306922	5.12e-07	genus.Intestinimonas.id.2062	0.00132051	24.2489
rs17067892	C	T	0.107194	0.0250013	6.38e-06	genus.Intestinimonas.id.2062	0.00100133	18.3818
rs1859797	G	A	0.060368	0.0131793	4.12e-06	genus.Intestinimonas.id.2062	0.00114271	20.9801
rs2276760	A	G	-0.0685233	0.0152546	7.84e-06	genus.Intestinimonas.id.2062	0.00109901	20.1769
rs2731794	C	T	0.120632	0.0257529	1.92e-06	genus.Intestinimonas.id.2062	0.00119496	21.9406
rs2930225	G	T	0.0729524	0.0152948	1.35e-06	genus.Intestinimonas.id.2062	0.00123894	22.7491
rs4113676	A	C	-0.218507	0.0490152	7.42e-06	genus.Intestinimonas.id.2062	0.00108243	19.8722
rs4784055	T	C	-0.175324	0.038599	8.72e-07	genus.Intestinimonas.id.2062	0.00112368	20.6303
rs62240188	G	A	0.130074	0.0267179	2.2e-06	genus.Intestinimonas.id.2062	0.00129067	23.7001
rs62427239	C	A	0.162658	0.0367647	9.41e-06	genus.Intestinimonas.id.2062	0.00106617	19.5734
rs6934519	C	T	0.0692373	0.0151154	8.57e-06	genus.Intestinimonas.id.2062	0.00114274	20.9807
rs716604	A	G	0.0818068	0.0165992	8.57e-07	genus.Intestinimonas.id.2062	0.0013226	24.2873
rs7170984	T	C	-0.0658116	0.0140767	2.98e-06	genus.Intestinimonas.id.2062	0.00119038	21.8563
rs72982915	C	T	0.183158	0.0402743	4.91e-06	genus.Intestinimonas.id.2062	0.00112644	20.681
rs10028567	C	T	-0.0921167	0.0191881	7.3e-06	genus.Streptococcus.id.1853	0.00125507	23.0456
rs10448310	A	G	-0.0517935	0.0111324	3.31e-06	genus.Streptococcus.id.1853	0.00117887	21.6447
rs11110281	T	C	-0.137519	0.0227398	2.58e-09	genus.Streptococcus.id.1853	0.00199015	36.5702
rs11720390	G	A	0.107024	0.0228121	3.59e-06	genus.Streptococcus.id.1853	0.0011987	22.0093
rs11764382	A	G	-0.0695345	0.0143671	1.29e-06	genus.Streptococcus.id.1853	0.00127558	23.4227
rs17708276	A	G	-0.0793955	0.0170628	3.04e-06	genus.Streptococcus.id.1853	0.00117918	21.6506
rs1918540	G	A	0.059639	0.0128148	2.44e-06	genus.Streptococcus.id.1853	0.00117957	21.6577
rs2370083	G	T	-0.0816836	0.0185851	9.75e-06	genus.Streptococcus.id.1853	0.00105216	19.316
rs4968759	A	G	-0.0515109	0.0112068	3.78e-06	genus.Streptococcus.id.1853	0.00115062	21.1256
rs57646748	G	A	-0.0907696	0.0200344	5.48e-06	genus.Streptococcus.id.1853	0.001118	20.5259
rs6806351	T	C	-0.0633829	0.0136647	4.94e-06	genus.Streptococcus.id.1853	0.00117174	21.5138
rs71481756	T	G	0.0931048	0.0207949	6.51e-06	genus.Streptococcus.id.1853	0.00109183	20.045
rs72739637	A	G	0.0959942	0.0193213	1.03e-06	genus.Streptococcus.id.1853	0.00134411	24.6828
rs77558518	A	G	-0.103999	0.0229714	4.71e-06	genus.Streptococcus.id.1853	0.00111636	20.4957
rs7916711	A	G	0.102891	0.0217362	2.72e-06	genus.Streptococcus.id.1853	0.00122027	22.4059
rs8191642	G	A	-0.0604189	0.013671	8.09e-06	genus.Streptococcus.id.1853	0.00106387	19.531
rs9903102	C	A	-0.0709483	0.0155275	4.18e-06	genus.Streptococcus.id.1853	0.00113707	20.8765
rs10028567	C	T	-0.0934027	0.0190343	3.72e-06	family.Streptococcaceae.id.1850	0.00131121	24.0779
rs11110281	T	C	-0.130554	0.0225943	1.4e-08	family.Streptococcaceae.id.1850	0.00181716	33.3856
rs16950051	A	G	0.107008	0.0236973	5.34e-06	family.Streptococcaceae.id.1850	0.00111058	20.3895
rs2370083	G	T	-0.0842751	0.0184509	4.26e-06	family.Streptococcaceae.id.1850	0.00113624	20.8611
rs28718126	A	G	0.109069	0.0246868	9.41e-06	family.Streptococcaceae.id.1850	0.0010632	19.5187
rs2952251	A	G	-0.0639298	0.0126525	3.72e-07	family.Streptococcaceae.id.1850	0.00139012	25.5289
rs35344081	G	A	0.0609349	0.0129703	2.64e-06	family.Streptococcaceae.id.1850	0.00120201	22.0702
rs4968759	A	G	-0.0544035	0.0111271	8.92e-07	family.Streptococcaceae.id.1850	0.00130174	23.9036
rs57646748	G	A	-0.088021	0.019876	7.88e-06	family.Streptococcaceae.id.1850	0.0010682	19.6107
rs6806351	T	C	-0.0619209	0.0135744	6.94e-06	family.Streptococcaceae.id.1850	0.00113329	20.807
rs72739637	A	G	0.0927983	0.0192021	1.82e-06	family.Streptococcaceae.id.1850	0.00127184	23.3539
rs77558518	A	G	-0.104239	0.022806	3.72e-06	family.Streptococcaceae.id.1850	0.0011378	20.8899
rs77968078	G	A	-0.0993013	0.0224788	7.93e-06	family.Streptococcaceae.id.1850	0.00106293	19.5138
rs7916711	A	G	0.0959639	0.021545	6.33e-06	family.Streptococcaceae.id.1850	0.00108057	19.838
rs957755	T	G	-0.0642449	0.0142702	7.42e-06	family.Streptococcaceae.id.1850	0.00110392	20.2671
rs9903102	C	A	-0.0693015	0.0154096	4.92e-06	family.Streptococcaceae.id.1850	0.0011016	20.2245
rs1002941	G	A	0.105025	0.0233484	8.15e-06	order.Victivallales.id.2254	0.00110203	20.2323
rs11770843	C	T	0.109431	0.0234879	1.91e-06	order.Victivallales.id.2254	0.00118217	21.7054
rs17114848	G	A	0.152377	0.0324332	4.06e-06	order.Victivallales.id.2254	0.00120209	22.0717
rs2031282	A	G	0.122369	0.0270329	4.38e-06	order.Victivallales.id.2254	0.00111601	20.4894
rs2825714	A	G	-0.13741	0.0289246	1.72e-06	order.Victivallales.id.2254	0.00122905	22.5673
rs62570196	C	T	-0.21635	0.0439866	1.08e-06	order.Victivallales.id.2254	0.00131736	24.1909
rs72640280	A	G	0.220207	0.0486196	5.18e-06	order.Victivallales.id.2254	0.00111726	20.5123
rs77599476	A	G	0.230292	0.0480168	1.86e-06	order.Victivallales.id.2254	0.00125264	23.001
rs1002941	G	A	0.105025	0.0233484	8.15e-06	class.Lentisphaeria.id.2250	0.00110203	20.2323
rs11770843	C	T	0.109431	0.0234879	1.91e-06	class.Lentisphaeria.id.2250	0.00118217	21.7054
rs17114848	G	A	0.152377	0.0324332	4.06e-06	class.Lentisphaeria.id.2250	0.00120209	22.0717
rs2031282	A	G	0.122369	0.0270329	4.38e-06	class.Lentisphaeria.id.2250	0.00111601	20.4894
rs2825714	A	G	-0.13741	0.0289246	1.72e-06	class.Lentisphaeria.id.2250	0.00122905	22.5673
rs62570196	C	T	-0.21635	0.0439866	1.08e-06	class.Lentisphaeria.id.2250	0.00131736	24.1909
rs72640280	A	G	0.220207	0.0486196	5.18e-06	class.Lentisphaeria.id.2250	0.00111726	20.5123
rs77599476	A	G	0.230292	0.0480168	1.86e-06	class.Lentisphaeria.id.2250	0.00125264	23.001
rs1002941	G	A	0.107661	0.0233382	4.31e-06	phylum.Lentisphaerae.id.2238	0.00115898	21.2792
rs11770843	C	T	0.111896	0.0234776	1.14e-06	phylum.Lentisphaerae.id.2238	0.00123703	22.714
rs17114848	G	A	0.148972	0.0324162	6.77e-06	phylum.Lentisphaerae.id.2238	0.00115023	21.1184
rs2031282	A	G	0.120412	0.0270263	5.86e-06	phylum.Lentisphaerae.id.2238	0.00108118	19.8492
rs2825714	A	G	-0.138226	0.0289096	1.5e-06	phylum.Lentisphaerae.id.2238	0.00124496	22.8598
rs60995569	T	G	-0.16062	0.0336806	9.19e-06	phylum.Lentisphaerae.id.2238	0.00123852	22.7414
rs62570196	C	T	-0.217203	0.0439621	9.64e-07	phylum.Lentisphaerae.id.2238	0.00132922	24.4091
rs72640280	A	G	0.220185	0.0485947	5.19e-06	phylum.Lentisphaerae.id.2238	0.00111818	20.5293
rs77599476	A	G	0.229981	0.0479918	1.9e-06	phylum.Lentisphaerae.id.2238	0.00125057	22.9629
rs10031059	T	C	-0.121167	0.0225844	1.24e-07	genus.Peptococcus.id.2037	0.001567	28.7822
rs11001941	G	A	-0.195611	0.0392217	1.33e-06	genus.Peptococcus.id.2037	0.0013544	24.872
rs12069354	C	T	0.16763	0.03795	9.28e-06	genus.Peptococcus.id.2037	0.00106271	19.5099
rs2054133	G	A	0.0895433	0.0188332	2.14e-06	genus.Peptococcus.id.2037	0.00123108	22.6046
rs36121075	A	G	-0.14067	0.030628	6.99e-06	genus.Peptococcus.id.2037	0.00114886	21.0932
rs413827	G	A	0.110229	0.0237523	3.3e-06	genus.Peptococcus.id.2037	0.00117293	21.5357
rs5770862	T	C	0.162018	0.0356813	3.22e-06	genus.Peptococcus.id.2037	0.00112294	20.6167
rs62424012	G	A	0.137164	0.0292136	1.15e-06	genus.Peptococcus.id.2037	0.00120057	22.0438
rs7033353	T	G	0.090152	0.018995	2.22e-06	genus.Peptococcus.id.2037	0.0012267	22.5241
rs72850165	T	C	-0.134304	0.0300423	5.74e-06	genus.Peptococcus.id.2037	0.00108853	19.9842
rs74592222	G	A	0.137957	0.0302965	8.55e-06	genus.Peptococcus.id.2037	0.00112931	20.7338
rs76697713	C	A	0.146302	0.0322345	8.05e-06	genus.Peptococcus.id.2037	0.00112195	20.5986
rs77614201	T	C	-0.175864	0.0387523	5.68e-06	genus.Peptococcus.id.2037	0.00112169	20.5937
rs77681628	C	T	0.200307	0.0387328	2.69e-07	genus.Peptococcus.id.2037	0.00145614	26.7432
rs10036909	C	T	0.185519	0.0400881	8.05e-06	genus.Senegalimassilia.id.11160	0.00116638	21.4153
rs11787826	C	A	0.081327	0.0171154	2.63e-06	genus.Senegalimassilia.id.11160	0.00122959	22.5773
rs1990708	A	C	-0.109619	0.0247785	8.91e-06	genus.Senegalimassilia.id.11160	0.00106601	19.5705
rs2017373	C	T	0.0782258	0.0176841	9.5e-06	genus.Senegalimassilia.id.11160	0.00106579	19.5664
rs7225245	G	A	0.079173	0.0170421	4.18e-06	genus.Senegalimassilia.id.11160	0.00117543	21.5816
rs10044993	C	A	0.139547	0.0316748	8.07e-06	genus.Hungatella.id.11306	0.00105719	19.4084
rs13128780	T	C	-0.149725	0.0312777	1.75e-06	genus.Hungatella.id.11306	0.00124789	22.9137
rs13249325	T	G	-0.100023	0.0225883	9.69e-06	genus.Hungatella.id.11306	0.00106798	19.6067
rs17092615	G	A	0.152235	0.0337867	7.38e-06	genus.Hungatella.id.11306	0.00110574	20.3007
rs72759041	G	T	-0.126025	0.0282242	3.86e-06	genus.Hungatella.id.11306	0.00108592	19.9363
rs10048062	C	T	-0.147352	0.0336531	8.59e-06	genus.Howardella.id.2000	0.00104426	19.1707
rs12452946	A	G	-0.105833	0.0228941	3.8e-06	genus.Howardella.id.2000	0.00116383	21.3684
rs1484873	A	G	-0.227831	0.046335	2.56e-06	genus.Howardella.id.2000	0.00131655	24.176
rs17167098	G	A	-0.169366	0.0352068	1.12e-06	genus.Howardella.id.2000	0.00126023	23.1406
rs2154047	C	A	-0.192557	0.0420093	9.97e-06	genus.Howardella.id.2000	0.00114428	21.0089
rs36081916	T	C	-0.18123	0.0402987	4.7e-06	genus.Howardella.id.2000	0.00110154	20.2233
rs3791893	A	G	0.147035	0.034023	9.5e-06	genus.Howardella.id.2000	0.00101732	18.6756
rs609430	T	G	-0.112045	0.0239328	3.34e-06	genus.Howardella.id.2000	0.00119367	21.9168
rs672217	G	A	0.164146	0.0349993	3.52e-06	genus.Howardella.id.2000	0.0011979	21.9947
rs901099	T	G	-0.12718	0.0250924	6.53e-07	genus.Howardella.id.2000	0.00139877	25.688
rs10065321	T	C	-0.0512828	0.0108105	2.1e-06	genus.Subdoligranulum.id.2070	0.00122551	22.5023
rs10497836	C	T	-0.0524065	0.0118697	8.38e-06	genus.Subdoligranulum.id.2070	0.00106176	19.4924
rs1667315	G	A	0.0485017	0.0107452	6.72e-06	genus.Subdoligranulum.id.2070	0.00110969	20.3733
rs2114677	C	T	-0.104176	0.0230829	2.72e-06	genus.Subdoligranulum.id.2070	0.00110937	20.3674
rs2171249	C	T	0.106744	0.0233213	4.51e-06	genus.Subdoligranulum.id.2070	0.001141	20.9487
rs35940633	G	A	-0.0511008	0.011001	4.22e-06	genus.Subdoligranulum.id.2070	0.00117511	21.5757
rs3761728	T	G	-0.0543458	0.0118866	3.87e-06	genus.Subdoligranulum.id.2070	0.00113847	20.9022
rs4347804	A	G	0.166063	0.0357483	2.18e-06	genus.Subdoligranulum.id.2070	0.00117524	21.578
rs6555306	T	C	-0.0740777	0.0155463	2.81e-06	genus.Subdoligranulum.id.2070	0.00123647	22.7037
rs75158211	T	C	-0.072343	0.015933	7.52e-06	genus.Subdoligranulum.id.2070	0.00112282	20.6145
rs76528319	G	T	-0.143279	0.0310662	7.41e-06	genus.Subdoligranulum.id.2070	0.00115847	21.2697
rs10070053	A	G	0.0594312	0.0135375	7.65e-06	genus.Coprococcus2.id.11302	0.00104977	19.272
rs12634070	T	C	0.0736486	0.0164921	9.95e-06	genus.Coprococcus2.id.11302	0.00108618	19.9412
rs2482516	C	T	0.0754415	0.0164619	4.72e-06	genus.Coprococcus2.id.11302	0.00114384	21.0009
rs35890118	A	G	-0.066536	0.0147661	8.26e-06	genus.Coprococcus2.id.11302	0.00110586	20.3029
rs61823518	A	C	-0.0955381	0.0215724	6.68e-06	genus.Coprococcus2.id.11302	0.00106829	19.6124
rs6677933	C	T	-0.0804405	0.0164216	1.19e-06	genus.Coprococcus2.id.11302	0.00130662	23.9935
rs6894272	T	C	-0.113458	0.0253003	9.53e-06	genus.Coprococcus2.id.11302	0.00109533	20.1093
rs72680320	T	C	-0.0649382	0.013919	2.27e-06	genus.Coprococcus2.id.11302	0.00118541	21.7651
rs9426473	A	G	0.0727361	0.0161662	6.31e-06	genus.Coprococcus2.id.11302	0.00110257	20.2424
rs114184530	T	C	-0.154545	0.0339992	7.88e-06	order.MollicutesRF9.id.11579	0.00112534	20.6608
rs11779863	G	A	-0.0772768	0.0172171	6.69e-06	order.MollicutesRF9.id.11579	0.00109725	20.1445
rs12566890	T	G	-0.103134	0.0241775	8.11e-06	order.MollicutesRF9.id.11579	0.000991171	18.1951
rs13100746	C	T	0.0638979	0.0142685	7.29e-06	order.MollicutesRF9.id.11579	0.0010923	20.0535
rs17235252	T	C	-0.122002	0.0255463	2.16e-06	order.MollicutesRF9.id.11579	0.00124205	22.8063
rs3932485	C	T	0.0626209	0.0141623	9.93e-06	order.MollicutesRF9.id.11579	0.0010649	19.55
rs515984	T	C	-0.0875451	0.0190685	6.61e-06	order.MollicutesRF9.id.11579	0.00114797	21.0769
rs638542	G	A	-0.070592	0.0157049	5.17e-06	order.MollicutesRF9.id.11579	0.00110043	20.203
rs74603314	T	C	0.230767	0.0489701	2.28e-06	order.MollicutesRF9.id.11579	0.00120937	22.2056
rs76373661	G	A	0.0908218	0.0202986	5.16e-06	order.MollicutesRF9.id.11579	0.00109037	20.0182
rs7706512	G	A	0.0657351	0.0138979	2.27e-06	order.MollicutesRF9.id.11579	0.00121833	22.3703
rs7801843	A	G	-0.0869495	0.0194509	9.47e-06	order.MollicutesRF9.id.11579	0.00108838	19.9815
rs7853673	G	A	-0.0624389	0.0139833	6.73e-06	order.MollicutesRF9.id.11579	0.00108598	19.9375
rs949341	G	A	0.0656602	0.0147216	7.73e-06	order.MollicutesRF9.id.11579	0.00108348	19.8915
rs10074000	T	C	-0.102648	0.0227508	7e-06	genus..Clostridiuminnocuumgroup.id.14397	0.00110873	20.3556
rs10506058	A	G	0.0997048	0.0221926	8.92e-06	genus..Clostridiuminnocuumgroup.id.14397	0.00109936	20.1833
rs1942371	G	A	-0.157938	0.034187	4.06e-06	genus..Clostridiuminnocuumgroup.id.14397	0.00116238	21.3417
rs40656	C	T	0.142664	0.0311021	8.62e-06	genus..Clostridiuminnocuumgroup.id.14397	0.00114592	21.0391
rs4869133	G	A	-0.180591	0.0409505	7.24e-06	genus..Clostridiuminnocuumgroup.id.14397	0.00105928	19.4468
rs61267978	T	C	0.14708	0.0320875	5.59e-06	genus..Clostridiuminnocuumgroup.id.14397	0.00114429	21.0092
rs6577484	G	A	0.160425	0.0360857	8.41e-06	genus..Clostridiuminnocuumgroup.id.14397	0.00107648	19.7628
rs6890185	T	C	0.113424	0.0233137	1.12e-06	genus..Clostridiuminnocuumgroup.id.14397	0.00128892	23.6679
rs77845139	A	G	-0.114993	0.0257186	8.41e-06	genus..Clostridiuminnocuumgroup.id.14397	0.00108887	19.9905
rs1007475	G	T	0.118065	0.0261271	7.92e-06	genus.Butyrivibrio.id.1993	0.0011122	20.4193
rs11761679	T	C	0.154775	0.0321539	2.2e-06	genus.Butyrivibrio.id.1993	0.00126179	23.1692
rs142855850	A	G	0.205013	0.0457138	6.86e-06	genus.Butyrivibrio.id.1993	0.00109545	20.1116
rs16934069	T	C	-0.133784	0.0299444	8.86e-06	genus.Butyrivibrio.id.1993	0.0010872	19.9598
rs16941336	C	T	0.127488	0.0267936	1.53e-06	genus.Butyrivibrio.id.1993	0.00123293	22.6386
rs17163238	G	A	0.140987	0.0309117	5.51e-06	genus.Butyrivibrio.id.1993	0.00113297	20.8012
rs4537857	T	C	-0.12459	0.0260992	1.8e-06	genus.Butyrivibrio.id.1993	0.001241	22.787
rs486484	A	G	-0.108349	0.0240008	6.61e-06	genus.Butyrivibrio.id.1993	0.00110998	20.3785
rs4928024	A	G	-0.17471	0.0389333	8.19e-06	genus.Butyrivibrio.id.1993	0.00109678	20.1359
rs72723662	C	T	0.224078	0.0449336	7.86e-07	genus.Butyrivibrio.id.1993	0.00135415	24.8675
rs74622183	A	G	-0.201027	0.0428204	2.46e-06	genus.Butyrivibrio.id.1993	0.00120029	22.0386
rs77356209	T	C	0.216874	0.0483299	6.66e-06	genus.Butyrivibrio.id.1993	0.00109675	20.1354
rs7752361	A	G	-0.11923	0.0239975	7.69e-07	genus.Butyrivibrio.id.1993	0.00134418	24.6841
rs7763512	G	A	0.119846	0.0253367	3.11e-06	genus.Butyrivibrio.id.1993	0.00121847	22.3728
rs9349693	A	G	0.117973	0.0259861	5.55e-06	genus.Butyrivibrio.id.1993	0.00112252	20.6091
rs10084203	A	G	0.0549699	0.0123563	8.59e-06	genus.Butyricicoccus.id.2055	0.00107797	19.7903
rs12034718	A	G	0.0701199	0.0158214	9.58e-06	genus.Butyricicoccus.id.2055	0.00106987	19.6414
rs12585793	T	C	-0.262206	0.0564729	5.79e-06	genus.Butyricicoccus.id.2055	0.00117408	21.5567
rs2017189	G	T	-0.0506956	0.011024	3.87e-06	genus.Butyricicoccus.id.2055	0.00115176	21.1464
rs4962426	G	T	0.0614216	0.0135979	7.38e-06	genus.Butyricicoccus.id.2055	0.00111126	20.402
rs56221232	T	C	0.0828027	0.0167401	7.62e-07	genus.Butyricicoccus.id.2055	0.00133228	24.4653
rs62478070	T	G	0.224039	0.0494959	5.94e-06	genus.Butyricicoccus.id.2055	0.0011159	20.4874
rs7322368	T	C	0.0815733	0.0183167	5.52e-06	genus.Butyricicoccus.id.2055	0.00108028	19.8326
rs10090365	A	G	-0.0834413	0.0180989	4.17e-06	genus.CandidatusSoleaferrea.id.11350	0.00115759	21.2537
rs10108780	A	G	-0.092834	0.0199807	3.64e-06	genus.CandidatusSoleaferrea.id.11350	0.00117567	21.5859
rs10809135	T	C	0.0834858	0.0182426	5.47e-06	genus.CandidatusSoleaferrea.id.11350	0.00114066	20.9424
rs4678258	T	C	0.0986136	0.0215646	5.53e-06	genus.CandidatusSoleaferrea.id.11350	0.00113893	20.9106
rs61825792	T	C	0.112199	0.0231856	1.37e-06	genus.CandidatusSoleaferrea.id.11350	0.00127523	23.4164
rs6489992	A	G	-0.0840437	0.0187031	7.89e-06	genus.CandidatusSoleaferrea.id.11350	0.00109979	20.1912
rs6494306	A	G	-0.0969304	0.0214221	5.8e-06	genus.CandidatusSoleaferrea.id.11350	0.0011151	20.4726
rs7400877	T	C	-0.0951085	0.0212799	9.29e-06	genus.CandidatusSoleaferrea.id.11350	0.001088	19.9745
rs9973954	A	G	0.0892075	0.0195401	5.95e-06	genus.CandidatusSoleaferrea.id.11350	0.00113515	20.8412
rs10091895	T	C	-0.0649918	0.0145501	6.62e-06	genus.Romboutsia.id.11347	0.00108671	19.9509
rs10279978	A	G	-0.0622202	0.0127675	1.17e-06	genus.Romboutsia.id.11347	0.00129327	23.7479
rs11221428	T	C	-0.0726779	0.0158263	6.49e-06	genus.Romboutsia.id.11347	0.00114854	21.0873
rs16843578	C	T	-0.0875276	0.0196779	5.08e-06	genus.Romboutsia.id.11347	0.00107762	19.7838
rs28603357	T	C	-0.214911	0.0474739	8.52e-06	genus.Romboutsia.id.11347	0.00111615	20.4919
rs34302036	A	G	0.0550261	0.0120835	5.88e-06	genus.Romboutsia.id.11347	0.00112944	20.7363
rs61841503	G	A	0.092888	0.0171454	4e-08	genus.Romboutsia.id.11347	0.00159783	29.3494
rs62504452	A	G	-0.0710048	0.0156654	4.66e-06	genus.Romboutsia.id.11347	0.00111894	20.5431
rs7109293	A	G	0.0919112	0.0205738	6.98e-06	genus.Romboutsia.id.11347	0.00108701	19.9564
rs75200530	T	G	-0.190644	0.0421065	5.07e-06	genus.Romboutsia.id.11347	0.00111652	20.4987
rs75987356	G	A	-0.129578	0.0280454	6.71e-06	genus.Romboutsia.id.11347	0.00116262	21.346
rs77702691	A	G	-0.094406	0.0208544	7.37e-06	genus.Romboutsia.id.11347	0.00111614	20.4917
rs9389266	T	G	0.0722815	0.0162353	9.38e-06	genus.Romboutsia.id.11347	0.0010796	19.8202
rs9567264	C	T	0.0580018	0.0127495	5.76e-06	genus.Romboutsia.id.11347	0.00112722	20.6955
rs10093275	C	T	0.0534595	0.011677	5.35e-06	family.Ruminococcaceae.id.2050	0.00114155	20.9588
rs10166469	T	C	-0.053336	0.0120209	8.52e-06	family.Ruminococcaceae.id.2050	0.00107226	19.6853
rs1158100	A	G	-0.0490539	0.0109865	8.61e-06	family.Ruminococcaceae.id.2050	0.00108582	19.9346
rs1612733	T	C	0.108708	0.0238006	4.22e-06	family.Ruminococcaceae.id.2050	0.00113621	20.8606
rs17376049	T	C	0.0848534	0.0172114	7.3e-07	family.Ruminococcaceae.id.2050	0.00132353	24.3043
rs2113833	T	C	0.169146	0.0355009	1.14e-06	family.Ruminococcaceae.id.2050	0.00123626	22.6998
rs3009418	C	A	0.0927607	0.0210123	8.69e-06	family.Ruminococcaceae.id.2050	0.0010615	19.4875
rs55793120	T	C	0.13822	0.0266152	1.44e-07	family.Ruminococcaceae.id.2050	0.0014684	26.9686
rs56199908	T	C	-0.199327	0.0410444	1.66e-06	family.Ruminococcaceae.id.2050	0.0012843	23.583
rs76724913	T	G	0.0901053	0.0203104	9.6e-06	family.Ruminococcaceae.id.2050	0.00107201	19.6806
rs10093861	G	A	-0.0568869	0.0121152	3.06e-06	genus.LachnospiraceaeFCS020group.id.11314	0.00120072	22.0465
rs1254846	G	A	0.105963	0.0232501	5.6e-06	genus.LachnospiraceaeFCS020group.id.11314	0.00113127	20.7698
rs1363769	T	C	-0.200628	0.0449372	1.58e-06	genus.LachnospiraceaeFCS020group.id.11314	0.00108568	19.9319
rs2322265	C	T	-0.0666305	0.0141577	5.21e-06	genus.LachnospiraceaeFCS020group.id.11314	0.00120626	22.1483
rs2862811	T	C	0.0564927	0.0121736	3.92e-06	genus.LachnospiraceaeFCS020group.id.11314	0.00117284	21.5339
rs35035870	T	C	-0.190615	0.0414403	2.62e-06	genus.LachnospiraceaeFCS020group.id.11314	0.00115231	21.1566
rs3999074	G	T	-0.0550587	0.0121847	6.55e-06	genus.LachnospiraceaeFCS020group.id.11314	0.00111209	20.4174
rs4452603	T	G	0.0604208	0.0135965	8.98e-06	genus.LachnospiraceaeFCS020group.id.11314	0.00107561	19.7469
rs62140927	C	T	0.0613709	0.0131055	2.38e-06	genus.LachnospiraceaeFCS020group.id.11314	0.00119427	21.9279
rs7249113	G	A	0.0679483	0.0133496	3.72e-07	genus.LachnospiraceaeFCS020group.id.11314	0.00141062	25.9059
rs72793667	A	G	-0.116881	0.0246589	1.63e-06	genus.LachnospiraceaeFCS020group.id.11314	0.00122351	22.4654
rs9308097	A	G	0.055381	0.0123659	7.47e-06	genus.LachnospiraceaeFCS020group.id.11314	0.00109243	20.056
rs9788306	C	T	-0.062804	0.0130744	1.39e-06	genus.LachnospiraceaeFCS020group.id.11314	0.00125656	23.0731
rs10093869	A	G	-0.0577795	0.0125389	3.67e-06	genus.Odoribacter.id.952	0.00115644	21.2326
rs10423795	C	T	0.0550695	0.0121164	6.58e-06	genus.Odoribacter.id.952	0.00112509	20.6562
rs28417404	A	G	-0.0726896	0.0161372	3.68e-06	genus.Odoribacter.id.952	0.00110512	20.2892
rs4793970	A	G	-0.0576329	0.0129154	6.03e-06	genus.Odoribacter.id.952	0.00108456	19.9114
rs6856150	G	A	0.0881922	0.0194146	6.06e-06	genus.Odoribacter.id.952	0.00112387	20.6338
rs74553962	T	G	0.121449	0.0264106	9.49e-06	genus.Odoribacter.id.952	0.00115168	21.145
rs77779484	G	A	-0.133489	0.0268526	6.56e-07	genus.Odoribacter.id.952	0.00134566	24.7114
rs10098492	T	C	0.132323	0.0293688	6.41e-06	genus.Enterorhabdus.id.820	0.00110565	20.299
rs114731706	T	G	0.182308	0.0382298	2.17e-06	genus.Enterorhabdus.id.820	0.00123843	22.7397
rs2051957	C	T	0.0843291	0.0189864	8.9e-06	genus.Enterorhabdus.id.820	0.00107449	19.7263
rs3017103	A	G	0.0980897	0.0208995	2.94e-06	genus.Enterorhabdus.id.820	0.00119965	22.0269
rs424715	T	C	0.0818743	0.0174855	4.41e-06	genus.Enterorhabdus.id.820	0.00119405	21.9238
rs73331712	T	C	0.26199	0.055123	4.85e-06	genus.Enterorhabdus.id.820	0.00123018	22.588
rs77655283	G	A	0.132988	0.0298306	5.88e-06	genus.Enterorhabdus.id.820	0.00108251	19.8736
rs1010560	C	A	0.0580232	0.0122722	1.96e-06	genus.Coprococcus1.id.11301	0.0012174	22.3531
rs12794898	G	T	0.0903299	0.0197212	4.92e-06	genus.Coprococcus1.id.11301	0.00114261	20.9784
rs1519491	T	C	0.0499197	0.0113558	8.95e-06	genus.Coprococcus1.id.11301	0.00105258	19.3235
rs1576241	A	G	-0.0510343	0.0109535	3.33e-06	genus.Coprococcus1.id.11301	0.00118225	21.707
rs1762123	C	T	-0.0891532	0.0198554	8.01e-06	genus.Coprococcus1.id.11301	0.0010981	20.1601
rs2907920	A	G	0.0561173	0.0126824	7.65e-06	genus.Coprococcus1.id.11301	0.00106642	19.578
rs4277593	G	A	-0.0585649	0.0109914	1.14e-07	genus.Coprococcus1.id.11301	0.00154561	28.3889
rs56405618	A	G	-0.08963	0.0186508	1.57e-06	genus.Coprococcus1.id.11301	0.00125767	23.0934
rs73031725	T	C	0.167591	0.0355224	1.98e-06	genus.Coprococcus1.id.11301	0.00121219	22.2574
rs73167075	T	C	0.0573137	0.0127573	8.57e-06	genus.Coprococcus1.id.11301	0.00109931	20.1825
rs74101919	T	C	-0.0718989	0.0144651	1.03e-06	genus.Coprococcus1.id.11301	0.00134529	24.7045
rs946513	C	T	0.205899	0.0460018	8.62e-06	genus.Coprococcus1.id.11301	0.00109115	20.0325
rs10108398	G	A	0.0769142	0.0153953	1.09e-06	phylum.Tenericutes.id.3919	0.00135909	24.9583
rs11890098	A	G	0.074438	0.0153389	9.57e-07	phylum.Tenericutes.id.3919	0.00128247	23.5494
rs12566890	T	G	-0.101147	0.0230978	3.65e-06	phylum.Tenericutes.id.3919	0.00104451	19.1752
rs17214486	C	A	0.06099	0.0135623	6.61e-06	phylum.Tenericutes.id.3919	0.00110147	20.2222
rs2464826	A	C	0.0944239	0.0211806	8.4e-06	phylum.Tenericutes.id.3919	0.00108247	19.873
rs28537087	G	A	0.0820873	0.0188312	8.07e-06	phylum.Tenericutes.id.3919	0.00103502	19.0009
rs3768491	A	G	-0.0681052	0.0149061	4.23e-06	phylum.Tenericutes.id.3919	0.00113694	20.8741
rs4885016	T	C	-0.0819606	0.0181628	7.27e-06	phylum.Tenericutes.id.3919	0.00110908	20.3621
rs6043847	T	C	-0.114937	0.0248606	4.55e-06	phylum.Tenericutes.id.3919	0.00116411	21.3734
rs72901605	T	C	-0.0841852	0.0178119	3.26e-06	phylum.Tenericutes.id.3919	0.00121653	22.3371
rs74603314	T	C	0.221639	0.0462918	1.56e-06	phylum.Tenericutes.id.3919	0.00124837	22.9225
rs78169027	A	G	-0.108283	0.0237289	5.88e-06	phylum.Tenericutes.id.3919	0.00113415	20.8229
rs10108398	G	A	0.0769142	0.0153953	1.09e-06	class.Mollicutes.id.3920	0.00135909	24.9583
rs11890098	A	G	0.074438	0.0153389	9.57e-07	class.Mollicutes.id.3920	0.00128247	23.5494
rs12566890	T	G	-0.101147	0.0230978	3.65e-06	class.Mollicutes.id.3920	0.00104451	19.1752
rs17214486	C	A	0.06099	0.0135623	6.61e-06	class.Mollicutes.id.3920	0.00110147	20.2222
rs2464826	A	C	0.0944239	0.0211806	8.4e-06	class.Mollicutes.id.3920	0.00108247	19.873
rs28537087	G	A	0.0820873	0.0188312	8.07e-06	class.Mollicutes.id.3920	0.00103502	19.0009
rs3768491	A	G	-0.0681052	0.0149061	4.23e-06	class.Mollicutes.id.3920	0.00113694	20.8741
rs4885016	T	C	-0.0819606	0.0181628	7.27e-06	class.Mollicutes.id.3920	0.00110908	20.3621
rs6043847	T	C	-0.114937	0.0248606	4.55e-06	class.Mollicutes.id.3920	0.00116411	21.3734
rs72901605	T	C	-0.0841852	0.0178119	3.26e-06	class.Mollicutes.id.3920	0.00121653	22.3371
rs74603314	T	C	0.221639	0.0462918	1.56e-06	class.Mollicutes.id.3920	0.00124837	22.9225
rs78169027	A	G	-0.108283	0.0237289	5.88e-06	class.Mollicutes.id.3920	0.00113415	20.8229
rs10762312	G	A	-0.052368	0.0118814	8.7e-06	family.Porphyromonadaceae.id.943	0.00105812	19.4254
rs10858364	G	T	0.055316	0.012085	4.31e-06	family.Porphyromonadaceae.id.943	0.00114107	20.95
rs12486680	A	C	0.0984639	0.0218573	4.29e-06	family.Porphyromonadaceae.id.943	0.0011053	20.2926
rs17065783	A	G	-0.059133	0.0122235	1.79e-06	family.Porphyromonadaceae.id.943	0.00127443	23.4015
rs1980561	A	G	-0.0485289	0.0109284	8.95e-06	family.Porphyromonadaceae.id.943	0.00107405	19.7181
rs35233670	T	C	-0.0473576	0.010602	7.91e-06	family.Porphyromonadaceae.id.943	0.00108676	19.9518
rs35961441	A	C	0.0915257	0.0207306	8.37e-06	family.Porphyromonadaceae.id.943	0.0010617	19.4913
rs6953849	A	G	0.0718149	0.0150724	2.44e-06	family.Porphyromonadaceae.id.943	0.00123631	22.7007
rs7330827	T	C	-0.103842	0.0237355	8.05e-06	family.Porphyromonadaceae.id.943	0.00104255	19.1392
rs864093	A	C	-0.0527939	0.0117499	9.6e-06	family.Porphyromonadaceae.id.943	0.00109956	20.187
rs10131724	A	C	-0.199832	0.0414577	2.39e-06	genus..Eubacteriumruminantiumgroup.id.11340	0.00126524	23.2326
rs10923018	G	A	0.0726438	0.0160924	6.8e-06	genus..Eubacteriumruminantiumgroup.id.11340	0.00110987	20.3766
rs11637981	G	T	-0.073258	0.0160888	5.44e-06	genus..Eubacteriumruminantiumgroup.id.11340	0.00112921	20.7319
rs13025464	T	C	-0.0737077	0.0163786	6.97e-06	genus..Eubacteriumruminantiumgroup.id.11340	0.00110305	20.2512
rs139749	C	T	-0.0845439	0.0171791	8.59e-07	genus..Eubacteriumruminantiumgroup.id.11340	0.00131884	24.2182
rs16891896	G	A	-0.174787	0.0390573	2.38e-06	genus..Eubacteriumruminantiumgroup.id.11340	0.00109079	20.0258
rs17519472	C	T	0.107804	0.0233984	4.7e-06	genus..Eubacteriumruminantiumgroup.id.11340	0.00115611	21.2264
rs209813	G	A	-0.103488	0.0236391	9.23e-06	genus..Eubacteriumruminantiumgroup.id.11340	0.00104392	19.1645
rs2116427	A	G	0.0911461	0.0182353	4.67e-07	genus..Eubacteriumruminantiumgroup.id.11340	0.00136038	24.9819
rs2229917	A	G	0.153538	0.0323922	2.16e-06	genus..Eubacteriumruminantiumgroup.id.11340	0.00122354	22.466
rs2418654	C	T	-0.0748879	0.0165852	6.17e-06	genus..Eubacteriumruminantiumgroup.id.11340	0.00111046	20.3873
rs2817174	C	T	-0.0734306	0.0163687	7.87e-06	genus..Eubacteriumruminantiumgroup.id.11340	0.0010961	20.1235
rs57340348	T	C	-0.0979429	0.0212166	4.93e-06	genus..Eubacteriumruminantiumgroup.id.11340	0.00116062	21.3094
rs606117	A	G	0.0833243	0.018056	4.82e-06	genus..Eubacteriumruminantiumgroup.id.11340	0.00115984	21.295
rs6676699	G	T	-0.0888124	0.0196447	6.38e-06	genus..Eubacteriumruminantiumgroup.id.11340	0.0011132	20.4377
rs7000472	A	G	-0.0762282	0.016523	4.07e-06	genus..Eubacteriumruminantiumgroup.id.11340	0.00115918	21.2828
rs72836424	C	T	-0.139825	0.030069	2.62e-06	genus..Eubacteriumruminantiumgroup.id.11340	0.00117766	21.6225
rs73139629	A	C	-0.115098	0.0247909	5.36e-06	genus..Eubacteriumruminantiumgroup.id.11340	0.00117392	21.5538
rs12057990	C	T	0.0589878	0.0132268	8.97e-06	family.Prevotellaceae.id.960	0.00108329	19.8879
rs12118202	T	C	-0.0751986	0.0147265	5.54e-07	family.Prevotellaceae.id.960	0.00141972	26.0733
rs13069367	A	C	-0.0539768	0.0119687	7.39e-06	family.Prevotellaceae.id.960	0.00110774	20.3373
rs148376875	T	G	0.084515	0.0179163	2.08e-06	family.Prevotellaceae.id.960	0.00121184	22.2508
rs2206482	T	G	-0.0569105	0.0117486	1.3e-06	family.Prevotellaceae.id.960	0.00127778	23.4631
rs2278540	G	A	0.0554249	0.0123265	8.44e-06	family.Prevotellaceae.id.960	0.00110117	20.2166
rs3758087	T	C	0.0564199	0.0124655	8.61e-06	family.Prevotellaceae.id.960	0.00111574	20.4843
rs3860225	A	G	0.083936	0.0167936	5.5e-07	family.Prevotellaceae.id.960	0.00136025	24.9796
rs4493272	T	C	-0.0604992	0.0118027	3.02e-07	family.Prevotellaceae.id.960	0.00143058	26.2731
rs4685827	T	C	-0.0679529	0.0145407	2.77e-06	family.Prevotellaceae.id.960	0.0011894	21.8384
rs7252711	A	G	-0.0740876	0.0161926	5.57e-06	family.Prevotellaceae.id.960	0.00114016	20.9332
rs7975087	C	A	-0.0601448	0.0135454	7.59e-06	family.Prevotellaceae.id.960	0.00107386	19.7146
rs912860	G	A	-0.229046	0.0483124	9.3e-07	family.Prevotellaceae.id.960	0.00122404	22.4753
rs9586501	G	A	0.0592681	0.0127329	2.59e-06	family.Prevotellaceae.id.960	0.00117998	21.6651
rs9958960	G	A	-0.0914807	0.0173611	1.06e-07	family.Prevotellaceae.id.960	0.00151163	27.7638
rs10138457	T	C	-0.113054	0.0261933	7.88e-06	genus.Dialister.id.2183	0.00101473	18.6281
rs10938938	G	A	-0.0773514	0.0170915	7.37e-06	genus.Dialister.id.2183	0.00111556	20.4811
rs11071887	T	C	0.0662403	0.0146315	5.91e-06	genus.Dialister.id.2183	0.00111631	20.4948
rs11166701	G	A	-0.0655301	0.013186	5.51e-07	genus.Dialister.id.2183	0.00134484	24.6963
rs2314294	T	C	0.0865932	0.0193719	8.08e-06	genus.Dialister.id.2183	0.00108831	19.9802
rs2435610	A	C	0.0647131	0.0143314	5.93e-06	genus.Dialister.id.2183	0.00111052	20.3884
rs4747450	C	A	0.0668509	0.0147685	5.84e-06	genus.Dialister.id.2183	0.00111598	20.4887
rs4753063	G	A	-0.0596297	0.0130052	4.86e-06	genus.Dialister.id.2183	0.00114497	21.0217
rs75416973	A	G	0.0727223	0.016451	9.46e-06	genus.Dialister.id.2183	0.00106436	19.5401
rs764177	C	A	-0.0601454	0.0135366	9.61e-06	genus.Dialister.id.2183	0.00107527	19.7407
rs76680460	G	A	-0.161296	0.0364332	8.19e-06	genus.Dialister.id.2183	0.00106755	19.5988
rs10140184	A	C	0.0576795	0.012599	4.96e-06	genus..Eubacteriumxylanophilumgroup.id.14375	0.0011415	20.9579
rs10917203	A	C	0.0612633	0.0130917	3.15e-06	genus..Eubacteriumxylanophilumgroup.id.14375	0.00119259	21.8971
rs112176119	C	T	-0.113455	0.0245762	3.33e-06	genus..Eubacteriumxylanophilumgroup.id.14375	0.00116069	21.3107
rs13239072	G	A	0.0687427	0.0142728	1.82e-06	genus..Eubacteriumxylanophilumgroup.id.14375	0.00126324	23.1958
rs17830032	G	A	-0.160597	0.0310515	2.39e-07	genus..Eubacteriumxylanophilumgroup.id.14375	0.0014564	26.7479
rs1999224	G	T	-0.0949051	0.0203503	3.75e-06	genus..Eubacteriumxylanophilumgroup.id.14375	0.00118447	21.7478
rs2012708	A	G	0.0573202	0.0126905	6.53e-06	genus..Eubacteriumxylanophilumgroup.id.14375	0.00111116	20.4002
rs2213117	T	G	0.0877797	0.0189012	4.21e-06	genus..Eubacteriumxylanophilumgroup.id.14375	0.00117462	21.5668
rs75586835	A	G	-0.114498	0.0263455	9.39e-06	genus..Eubacteriumxylanophilumgroup.id.14375	0.00102881	18.8867
rs10147907	T	G	0.172263	0.039601	8.27e-06	genus..Eubacteriumfissicatenagroup.id.14373	0.00103068	18.9211
rs11818408	G	A	0.10585	0.0237114	8.2e-06	genus..Eubacteriumfissicatenagroup.id.14373	0.00108542	19.9272
rs11876297	T	C	0.131469	0.0281712	2.67e-06	genus..Eubacteriumfissicatenagroup.id.14373	0.00118611	21.7778
rs151257695	A	G	0.20951	0.0454847	3.1e-06	genus..Eubacteriumfissicatenagroup.id.14373	0.00115552	21.2155
rs1768152	T	C	0.139489	0.0316186	8.7e-06	genus..Eubacteriumfissicatenagroup.id.14373	0.00106007	19.4612
rs2733072	G	A	0.109644	0.0228306	1.49e-06	genus..Eubacteriumfissicatenagroup.id.14373	0.00125601	23.0629
rs3771393	C	T	0.130842	0.0266671	7.38e-07	genus..Eubacteriumfissicatenagroup.id.14373	0.00131092	24.0725
rs6934739	A	G	0.111463	0.0252788	9.75e-06	genus..Eubacteriumfissicatenagroup.id.14373	0.00105899	19.4414
rs7104872	G	A	0.138612	0.0291906	2.73e-06	genus..Eubacteriumfissicatenagroup.id.14373	0.00122795	22.5472
rs10148250	G	A	0.0861928	0.0193381	8.67e-06	class.Melainabacteria.id.1589	0.00108205	19.8652
rs10738747	G	A	0.0814624	0.0184409	9.96e-06	class.Melainabacteria.id.1589	0.00106289	19.5131
rs11150282	T	C	0.0989488	0.0196972	6.03e-07	class.Melainabacteria.id.1589	0.0013741	25.2342
rs113884518	T	C	-0.205352	0.0454982	8.06e-06	class.Melainabacteria.id.1589	0.0011095	20.3697
rs28678345	T	C	0.214848	0.0470878	6.69e-06	class.Melainabacteria.id.1589	0.00113385	20.8173
rs367480	G	A	-0.083758	0.0185796	8.2e-06	class.Melainabacteria.id.1589	0.00110688	20.3215
rs4129395	G	A	0.0896187	0.0185106	1.48e-06	class.Melainabacteria.id.1589	0.00127645	23.4387
rs789069	A	C	-0.103539	0.0234287	6.85e-06	class.Melainabacteria.id.1589	0.00106378	19.5295
rs79790072	T	C	0.226722	0.0487841	3.29e-06	class.Melainabacteria.id.1589	0.00117631	21.5977
rs9864379	T	C	-0.159735	0.0292553	5.36e-08	class.Melainabacteria.id.1589	0.00162287	29.8102
rs10150232	A	G	0.0567088	0.0124877	6.68e-06	genus.Anaerotruncus.id.2054	0.00112318	20.6211
rs11018566	A	G	-0.156465	0.0366032	6.14e-06	genus.Anaerotruncus.id.2054	0.000995325	18.2714
rs115414803	A	C	-0.144356	0.0317524	6.83e-06	genus.Anaerotruncus.id.2054	0.00112571	20.6677
rs1272208	G	T	-0.0611743	0.0129831	4.28e-06	genus.Anaerotruncus.id.2054	0.00120909	22.2003
rs1431492	C	T	-0.0654996	0.0146188	7.36e-06	genus.Anaerotruncus.id.2054	0.0010934	20.0738
rs17734739	T	C	0.0660052	0.014908	7.43e-06	genus.Anaerotruncus.id.2054	0.00106771	19.6016
rs34449434	A	C	-0.0497004	0.0113402	9.85e-06	genus.Anaerotruncus.id.2054	0.00104622	19.2067
rs4669806	G	T	0.0576389	0.0122994	2.42e-06	genus.Anaerotruncus.id.2054	0.00119604	21.9604
rs6494922	A	G	0.0903106	0.0202257	6.62e-06	genus.Anaerotruncus.id.2054	0.00108593	19.9365
rs6563550	T	C	0.0877135	0.0176745	2.35e-07	genus.Anaerotruncus.id.2054	0.00134109	24.6273
rs7155595	C	A	0.0539336	0.0118903	7.55e-06	genus.Anaerotruncus.id.2054	0.00112059	20.5736
rs8005030	C	T	0.0554447	0.0117854	2.28e-06	genus.Anaerotruncus.id.2054	0.00120533	22.1312
rs9347879	T	C	0.050618	0.011049	4.22e-06	genus.Anaerotruncus.id.2054	0.00114306	20.9865
rs10164067	T	G	-0.10326	0.0212405	1.13e-06	genus.ErysipelotrichaceaeUCG003.id.11384	0.001287	23.6326
rs11666127	A	G	-0.0719187	0.0161371	7.9e-06	genus.ErysipelotrichaceaeUCG003.id.11384	0.00108185	19.8615
rs11994308	C	T	0.115417	0.0242503	1.33e-06	genus.ErysipelotrichaceaeUCG003.id.11384	0.0012336	22.651
rs12251396	A	G	-0.0705399	0.0158766	9.52e-06	genus.ErysipelotrichaceaeUCG003.id.11384	0.0010752	19.7393
rs17798136	G	A	0.158818	0.0347674	3.24e-06	genus.ErysipelotrichaceaeUCG003.id.11384	0.00113647	20.8655
rs214586	T	C	-0.106455	0.024038	8.5e-06	genus.ErysipelotrichaceaeUCG003.id.11384	0.00106824	19.6113
rs2302840	T	C	-0.0871966	0.017687	1.29e-06	genus.ErysipelotrichaceaeUCG003.id.11384	0.00132347	24.3033
rs28568391	A	G	-0.0583911	0.0118741	6.42e-07	genus.ErysipelotrichaceaeUCG003.id.11384	0.00131681	24.1808
rs4758231	G	T	-0.0551754	0.0122047	6.55e-06	genus.ErysipelotrichaceaeUCG003.id.11384	0.00111316	20.4369
rs59068084	T	G	0.0564772	0.0120224	3.12e-06	genus.ErysipelotrichaceaeUCG003.id.11384	0.00120183	22.0669
rs62403464	T	C	-0.0731743	0.0156516	3.44e-06	genus.ErysipelotrichaceaeUCG003.id.11384	0.00119038	21.8564
rs6875357	C	T	0.165673	0.0353831	6.7e-06	genus.ErysipelotrichaceaeUCG003.id.11384	0.00119398	21.9225
rs73074432	C	T	0.072154	0.0164378	9.99e-06	genus.ErysipelotrichaceaeUCG003.id.11384	0.00104949	19.2668
rs74988980	G	A	-0.133141	0.0348574	8.64e-06	genus.ErysipelotrichaceaeUCG003.id.11384	0.00079486	14.5885
rs75949021	T	C	-0.169667	0.0374238	3.58e-06	genus.ErysipelotrichaceaeUCG003.id.11384	0.00111947	20.553
rs76502207	T	C	0.144844	0.0289929	6.41e-07	genus.ErysipelotrichaceaeUCG003.id.11384	0.00135902	24.957
rs8053479	A	G	-0.0838212	0.0186509	5.83e-06	genus.ErysipelotrichaceaeUCG003.id.11384	0.00110009	20.1969
rs10167839	A	G	0.0519509	0.0116306	8.09e-06	genus.Ruminococcus1.id.11373	0.00108669	19.9505
rs11783695	G	T	-0.0734114	0.0161398	4.73e-06	genus.Ruminococcus1.id.11373	0.00112679	20.6874
rs17781867	C	T	0.0999271	0.0211728	1.96e-06	genus.Ruminococcus1.id.11373	0.00121306	22.2734
rs3819978	C	T	-0.11504	0.0260137	8.74e-06	genus.Ruminococcus1.id.11373	0.0010652	19.5555
rs6105066	T	C	-0.0607052	0.013425	5.06e-06	genus.Ruminococcus1.id.11373	0.00111363	20.4456
rs6493760	C	T	0.0535262	0.0115885	3.38e-06	genus.Ruminococcus1.id.11373	0.00116192	21.3333
rs7117576	A	G	0.0829505	0.0170891	6.48e-07	genus.Ruminococcus1.id.11373	0.00128304	23.5599
rs7583465	C	T	0.0527654	0.0112619	2.56e-06	genus.Ruminococcus1.id.11373	0.00119552	21.9509
rs78572139	G	A	0.125038	0.0279411	5.23e-06	genus.Ruminococcus1.id.11373	0.00109074	20.0249
rs78613526	G	A	0.167497	0.0367639	5.11e-06	genus.Ruminococcus1.id.11373	0.00113052	20.7561
rs10178772	G	T	0.0714394	0.0162124	7.72e-06	genus.RuminococcaceaeNK4A214group.id.11358	0.00105761	19.416
rs11241747	C	T	0.0533858	0.0120035	6.59e-06	genus.RuminococcaceaeNK4A214group.id.11358	0.00107739	19.7795
rs11586410	G	A	-0.0863422	0.0169937	3.66e-07	genus.RuminococcaceaeNK4A214group.id.11358	0.0014056	25.8135
rs11704699	G	T	-0.0899695	0.0184752	8.71e-07	genus.RuminococcaceaeNK4A214group.id.11358	0.00129137	23.713
rs12642039	T	C	-0.0553003	0.0119397	3.43e-06	genus.RuminococcaceaeNK4A214group.id.11358	0.00116831	21.4507
rs12731	A	G	-0.0527684	0.0115053	4.87e-06	genus.RuminococcaceaeNK4A214group.id.11358	0.00114565	21.0342
rs13087692	T	G	0.0574623	0.012594	8.69e-06	genus.RuminococcaceaeNK4A214group.id.11358	0.00113383	20.817
rs136761	G	A	-0.0587521	0.0119155	8.15e-07	genus.RuminococcaceaeNK4A214group.id.11358	0.00132388	24.3109
rs147475196	A	G	-0.133769	0.0295196	4.72e-06	genus.RuminococcaceaeNK4A214group.id.11358	0.00111841	20.5335
rs35559912	T	C	-0.0925071	0.0203674	4.89e-06	genus.RuminococcaceaeNK4A214group.id.11358	0.00112355	20.6279
rs4814689	C	T	-0.1083	0.0230708	4.55e-06	genus.RuminococcaceaeNK4A214group.id.11358	0.00120009	22.0348
rs5994253	A	G	-0.0811302	0.0157621	2.35e-07	genus.RuminococcaceaeNK4A214group.id.11358	0.00144249	26.492
rs62027366	T	C	0.0615389	0.0137612	6.58e-06	genus.RuminococcaceaeNK4A214group.id.11358	0.00108922	19.997
rs6681678	C	T	-0.100174	0.024	9.05e-06	genus.RuminococcaceaeNK4A214group.id.11358	0.000949022	17.4207
rs7573569	T	C	0.107739	0.0233638	3.23e-06	genus.RuminococcaceaeNK4A214group.id.11358	0.00115812	21.2633
rs10202904	T	G	-0.115986	0.0230271	6.19e-07	phylum.Euryarchaeota.id.55	0.00138144	25.3692
rs11022995	G	A	-0.10373	0.0228889	7.73e-06	phylum.Euryarchaeota.id.55	0.00111859	20.5368
rs34928225	T	C	0.19977	0.0425421	4.33e-06	phylum.Euryarchaeota.id.55	0.00120088	22.0494
rs45498998	G	A	-0.131882	0.029229	5.32e-06	phylum.Euryarchaeota.id.55	0.00110883	20.3574
rs56131665	G	A	0.176759	0.0385787	5.3e-06	phylum.Euryarchaeota.id.55	0.00114333	20.9916
rs6064552	T	C	-0.123612	0.0275749	9.34e-06	phylum.Euryarchaeota.id.55	0.0010945	20.0941
rs6508769	T	C	0.150529	0.0337091	8.12e-06	phylum.Euryarchaeota.id.55	0.00108611	19.9398
rs7015093	G	A	-0.118111	0.0264389	7.2e-06	phylum.Euryarchaeota.id.55	0.00108698	19.9558
rs76029318	T	C	0.214866	0.0438442	1.05e-06	phylum.Euryarchaeota.id.55	0.00130781	24.0154
rs7635189	G	A	0.119983	0.0259356	4.64e-06	phylum.Euryarchaeota.id.55	0.00116558	21.4006
rs77658038	A	C	-0.160157	0.0340856	4.75e-06	phylum.Euryarchaeota.id.55	0.00120234	22.0762
rs894996	C	A	0.203577	0.0440033	5.12e-06	phylum.Euryarchaeota.id.55	0.00116568	21.4024
rs10202904	T	G	-0.121754	0.0235357	3.01e-07	class.Methanobacteria.id.119	0.00145706	26.76
rs10424197	G	A	-0.111274	0.0247517	9.28e-06	class.Methanobacteria.id.119	0.00110078	20.2095
rs4257531	G	A	0.164498	0.0364959	7.44e-06	class.Methanobacteria.id.119	0.00110651	20.3147
rs56131665	G	A	0.178661	0.039298	6.18e-06	class.Methanobacteria.id.119	0.00112572	20.6679
rs62241835	G	T	-0.203385	0.0417931	1.63e-06	class.Methanobacteria.id.119	0.00128965	23.6814
rs6508769	T	C	0.153519	0.0344519	8.23e-06	class.Methanobacteria.id.119	0.00108151	19.8553
rs73068003	G	T	-0.15814	0.0351803	8.45e-06	class.Methanobacteria.id.119	0.00110055	20.2052
rs73457410	A	G	0.21534	0.0436695	1.41e-06	class.Methanobacteria.id.119	0.00132409	24.3146
rs75208022	C	T	-0.227245	0.048763	5.92e-06	class.Methanobacteria.id.119	0.00118275	21.7162
rs894996	C	A	0.216999	0.0449076	1.88e-06	class.Methanobacteria.id.119	0.00127152	23.3482
rs10202904	T	G	-0.121754	0.0235357	3.01e-07	order.Methanobacteriales.id.120	0.00145706	26.76
rs10424197	G	A	-0.111274	0.0247517	9.28e-06	order.Methanobacteriales.id.120	0.00110078	20.2095
rs4257531	G	A	0.164498	0.0364959	7.44e-06	order.Methanobacteriales.id.120	0.00110651	20.3147
rs56131665	G	A	0.178661	0.039298	6.18e-06	order.Methanobacteriales.id.120	0.00112572	20.6679
rs62241835	G	T	-0.203385	0.0417931	1.63e-06	order.Methanobacteriales.id.120	0.00128965	23.6814
rs6508769	T	C	0.153519	0.0344519	8.23e-06	order.Methanobacteriales.id.120	0.00108151	19.8553
rs73068003	G	T	-0.15814	0.0351803	8.45e-06	order.Methanobacteriales.id.120	0.00110055	20.2052
rs73457410	A	G	0.21534	0.0436695	1.41e-06	order.Methanobacteriales.id.120	0.00132409	24.3146
rs75208022	C	T	-0.227245	0.048763	5.92e-06	order.Methanobacteriales.id.120	0.00118275	21.7162
rs894996	C	A	0.216999	0.0449076	1.88e-06	order.Methanobacteriales.id.120	0.00127152	23.3482
rs10202904	T	G	-0.112811	0.0239106	3.09e-06	genus.Methanobrevibacter.id.123	0.00121226	22.2586
rs1334944	T	C	0.115197	0.0255492	7.61e-06	genus.Methanobrevibacter.id.123	0.00110724	20.3282
rs4802933	A	G	-0.135628	0.0308139	9.74e-06	genus.Methanobrevibacter.id.123	0.00105524	19.3725
rs6776814	T	C	-0.188956	0.0419905	8.05e-06	genus.Methanobrevibacter.id.123	0.00110291	20.2487
rs76029318	T	C	0.222849	0.0454319	1.08e-06	genus.Methanobrevibacter.id.123	0.00131018	24.0588
rs894996	C	A	0.214213	0.0456045	3.82e-06	genus.Methanobrevibacter.id.123	0.00120158	22.0623
rs10202904	T	G	-0.121754	0.0235357	3.01e-07	family.Methanobacteriaceae.id.121	0.00145706	26.76
rs10424197	G	A	-0.111274	0.0247517	9.28e-06	family.Methanobacteriaceae.id.121	0.00110078	20.2095
rs4257531	G	A	0.164498	0.0364959	7.44e-06	family.Methanobacteriaceae.id.121	0.00110651	20.3147
rs56131665	G	A	0.178661	0.039298	6.18e-06	family.Methanobacteriaceae.id.121	0.00112572	20.6679
rs62241835	G	T	-0.203385	0.0417931	1.63e-06	family.Methanobacteriaceae.id.121	0.00128965	23.6814
rs6508769	T	C	0.153519	0.0344519	8.23e-06	family.Methanobacteriaceae.id.121	0.00108151	19.8553
rs73068003	G	T	-0.15814	0.0351803	8.45e-06	family.Methanobacteriaceae.id.121	0.00110055	20.2052
rs73457410	A	G	0.21534	0.0436695	1.41e-06	family.Methanobacteriaceae.id.121	0.00132409	24.3146
rs75208022	C	T	-0.227245	0.048763	5.92e-06	family.Methanobacteriaceae.id.121	0.00118275	21.7162
rs894996	C	A	0.216999	0.0449076	1.88e-06	family.Methanobacteriaceae.id.121	0.00127152	23.3482
rs10774377	A	G	0.0523003	0.0113859	3.81e-06	order.Clostridiales.id.1863	0.00114914	21.0983
rs112334273	G	A	0.0639383	0.0127404	4.07e-07	order.Clostridiales.id.1863	0.00137138	25.1843
rs13105690	T	C	-0.0527441	0.011818	9.37e-06	order.Clostridiales.id.1863	0.00108489	19.9175
rs13179700	T	C	0.0510953	0.0109569	3.52e-06	order.Clostridiales.id.1863	0.00118433	21.7452
rs1842454	G	A	-0.0543676	0.012734	9.92e-06	order.Clostridiales.id.1863	0.000992932	18.2275
rs2273429	A	G	-0.0726191	0.0153105	4.17e-06	order.Clostridiales.id.1863	0.00122515	22.4956
rs6442336	C	T	-0.0547729	0.0124169	9.63e-06	order.Clostridiales.id.1863	0.00105984	19.4571
rs6814436	T	C	0.0741858	0.0150814	9.06e-07	order.Clostridiales.id.1863	0.00131761	24.1955
rs6815608	T	C	0.104089	0.0210883	3.72e-07	order.Clostridiales.id.1863	0.00132663	24.3614
rs72738886	T	C	0.0865333	0.0190392	8.42e-06	order.Clostridiales.id.1863	0.00112507	20.6559
rs72915163	T	C	-0.0580246	0.0120558	1.39e-06	order.Clostridiales.id.1863	0.0012615	23.1639
rs76767978	G	A	0.0699806	0.0156318	8.18e-06	order.Clostridiales.id.1863	0.00109159	20.0406
rs10774377	A	G	0.052659	0.0113858	3.24e-06	class.Clostridia.id.1859	0.00116496	21.3891
rs112334273	G	A	0.0641008	0.0127404	3.81e-07	class.Clostridia.id.1859	0.00137837	25.3128
rs13105690	T	C	-0.0529097	0.011818	8.78e-06	class.Clostridia.id.1859	0.00109172	20.0429
rs13179700	T	C	0.0511937	0.0109569	3.37e-06	class.Clostridia.id.1859	0.0011889	21.8291
rs1842454	G	A	-0.0547202	0.0127338	8.72e-06	class.Clostridia.id.1859	0.00100587	18.4652
rs2273429	A	G	-0.0724037	0.0153105	4.52e-06	class.Clostridia.id.1859	0.00121791	22.3625
rs6797343	G	T	0.0592279	0.0134556	9.36e-06	class.Clostridia.id.1859	0.00105533	19.3741
rs6814436	T	C	0.0739995	0.0150815	9.65e-07	class.Clostridia.id.1859	0.00131099	24.0738
rs6815608	T	C	0.103803	0.0210883	4.02e-07	class.Clostridia.id.1859	0.00131937	24.2278
rs72738886	T	C	0.086617	0.0190393	8.24e-06	class.Clostridia.id.1859	0.00112724	20.6958
rs72915163	T	C	-0.0581025	0.0120557	1.34e-06	class.Clostridia.id.1859	0.00126489	23.2262
rs76767978	G	A	0.0698882	0.0156319	8.4e-06	class.Clostridia.id.1859	0.00108871	19.9877
rs10217435	C	T	-0.0883756	0.0197506	6.51e-06	family.Rikenellaceae.id.967	0.00109051	20.0207
rs10832801	A	C	-0.0534763	0.0122666	7.5e-06	family.Rikenellaceae.id.967	0.0010352	19.0042
rs1939881	G	A	-0.105589	0.0206213	5.64e-07	family.Rikenellaceae.id.967	0.00142755	26.2172
rs2447496	G	A	-0.0549203	0.0121904	6.09e-06	family.Rikenellaceae.id.967	0.00110547	20.2957
rs2833282	G	A	0.0711137	0.0156966	4.31e-06	family.Rikenellaceae.id.967	0.00111792	20.5244
rs35909684	A	C	-0.0850181	0.0191539	7.1e-06	family.Rikenellaceae.id.967	0.00107311	19.7009
rs36021379	A	G	-0.0656005	0.0144903	7.2e-06	family.Rikenellaceae.id.967	0.00111629	20.4945
rs4264350	T	C	-0.0526393	0.0108555	1.35e-06	family.Rikenellaceae.id.967	0.00128046	23.5124
rs59663348	G	A	0.0570915	0.0125048	6.12e-06	family.Rikenellaceae.id.967	0.00113527	20.8434
rs62532512	C	A	-0.0504257	0.0107399	2.76e-06	family.Rikenellaceae.id.967	0.00120055	22.0433
rs6744030	C	T	0.0696747	0.0157103	9.32e-06	family.Rikenellaceae.id.967	0.00107131	19.6679
rs67705352	T	G	-0.0549688	0.0110534	6.58e-07	family.Rikenellaceae.id.967	0.00134666	24.7297
rs6837275	A	G	0.0570355	0.011887	1.45e-06	family.Rikenellaceae.id.967	0.00125372	23.0209
rs7242694	C	T	-0.0618674	0.0134882	5.81e-06	family.Rikenellaceae.id.967	0.00114582	21.0373
rs74474130	T	G	0.137747	0.0295688	3.61e-06	family.Rikenellaceae.id.967	0.00118191	21.7008
rs77885767	C	T	-0.156209	0.0336482	2.85e-06	family.Rikenellaceae.id.967	0.00117377	21.551
rs7832304	T	G	-0.0724262	0.016063	8.71e-06	family.Rikenellaceae.id.967	0.00110728	20.3289
rs8130320	A	G	-0.048924	0.0106843	4.73e-06	family.Rikenellaceae.id.967	0.00114196	20.9664
rs9389714	C	T	-0.0636841	0.0143416	8.79e-06	family.Rikenellaceae.id.967	0.001074	19.7172
rs9578457	G	A	-0.141478	0.0315848	3.99e-06	family.Rikenellaceae.id.967	0.00109282	20.0632
rs9603208	G	T	0.0821173	0.0159596	1.92e-07	family.Rikenellaceae.id.967	0.00144146	26.473
rs10233278	T	C	-0.116319	0.0248527	3.51e-06	order.Bacillales.id.1674	0.00119298	21.9042
rs10410917	T	C	0.11471	0.0250025	5.57e-06	order.Bacillales.id.1674	0.00114641	21.0482
rs11034576	A	G	0.205765	0.0453311	8.86e-06	order.Bacillales.id.1674	0.00112218	20.6027
rs11207728	G	A	-0.14455	0.0316912	5.73e-06	order.Bacillales.id.1674	0.0011331	20.8035
rs11844714	A	G	-0.143245	0.0320272	5.06e-06	order.Bacillales.id.1674	0.00108956	20.0032
rs1287018	G	A	0.141125	0.0319309	9.87e-06	order.Bacillales.id.1674	0.00106396	19.5327
rs4617108	A	G	0.248861	0.0525929	1.98e-06	order.Bacillales.id.1674	0.00121936	22.389
rs62640857	A	G	0.148238	0.0326455	4.49e-06	order.Bacillales.id.1674	0.00112301	20.618
rs74420793	A	G	-0.164413	0.0353763	3.07e-06	order.Bacillales.id.1674	0.00117635	21.5985
rs10248854	C	A	-0.0527827	0.0113463	4.21e-06	genus..Eubacteriumrectalegroup.id.14374	0.00117858	21.6395
rs10797540	A	G	0.0503179	0.0108389	3.53e-06	genus..Eubacteriumrectalegroup.id.14374	0.00117371	21.55
rs143694765	T	C	0.0870025	0.019779	9.75e-06	genus..Eubacteriumrectalegroup.id.14374	0.0010539	19.3479
rs2884897	A	G	-0.129364	0.0289021	6.44e-06	genus..Eubacteriumrectalegroup.id.14374	0.00109117	20.0329
rs314726	T	C	0.0528824	0.0109486	1.38e-06	genus..Eubacteriumrectalegroup.id.14374	0.00127043	23.3281
rs35398954	A	G	-0.0901402	0.0174602	5.4e-07	genus..Eubacteriumrectalegroup.id.14374	0.00145114	26.6511
rs58498416	C	T	-0.0517316	0.0118196	9.68e-06	genus..Eubacteriumrectalegroup.id.14374	0.0010434	19.1549
rs59427698	A	G	-0.0576035	0.0130853	5.37e-06	genus..Eubacteriumrectalegroup.id.14374	0.00105553	19.3778
rs62547233	A	G	0.0536319	0.0120201	9.9e-06	genus..Eubacteriumrectalegroup.id.14374	0.00108433	19.9072
rs10263623	C	T	0.193496	0.0439023	8.91e-06	genus..Eubacteriumnodatumgroup.id.11297	0.00105806	19.4243
rs10458299	T	C	-0.187753	0.041969	8.37e-06	genus..Eubacteriumnodatumgroup.id.11297	0.00109004	20.0121
rs11006576	A	G	-0.110167	0.024593	7.99e-06	genus..Eubacteriumnodatumgroup.id.11297	0.00109297	20.0659
rs113893692	C	T	-0.185107	0.0403573	5.76e-06	genus..Eubacteriumnodatumgroup.id.11297	0.00114579	21.0367
rs34297067	A	G	-0.186907	0.0341475	6.6e-08	genus..Eubacteriumnodatumgroup.id.11297	0.00163089	29.9576
rs61841040	G	T	0.160621	0.0341609	3.56e-06	genus..Eubacteriumnodatumgroup.id.11297	0.00120399	22.1066
rs6818880	A	G	-0.110081	0.0245964	7.83e-06	genus..Eubacteriumnodatumgroup.id.11297	0.00109095	20.0287
rs77910827	C	T	0.201788	0.0413568	9.05e-07	genus..Eubacteriumnodatumgroup.id.11297	0.00129639	23.8053
rs7827125	C	T	0.1223	0.0271331	7.17e-06	genus..Eubacteriumnodatumgroup.id.11297	0.00110655	20.3155
rs7880204	T	C	-0.125454	0.0275303	6.84e-06	genus..Eubacteriumnodatumgroup.id.11297	0.00113098	20.7645
rs9425984	T	C	-0.130234	0.0292347	7.21e-06	genus..Eubacteriumnodatumgroup.id.11297	0.00108089	19.8439
rs10274562	C	T	0.110917	0.0244556	6.5e-06	genus.RuminococcaceaeUCG011.id.11368	0.00112036	20.5693
rs12636310	G	A	0.132725	0.0282037	2.81e-06	genus.RuminococcaceaeUCG011.id.11368	0.00120607	22.1449
rs12724320	C	T	-0.120881	0.0249229	1.52e-06	genus.RuminococcaceaeUCG011.id.11368	0.00128103	23.523
rs1416041	A	C	-0.182339	0.0339898	7.04e-08	genus.RuminococcaceaeUCG011.id.11368	0.00156669	28.7766
rs2729556	C	T	-0.109097	0.0233699	3.19e-06	genus.RuminococcaceaeUCG011.id.11368	0.00118685	21.7916
rs4490371	T	C	-0.111816	0.0248963	7.75e-06	genus.RuminococcaceaeUCG011.id.11368	0.00109866	20.1706
rs79113084	C	T	-0.152166	0.0317519	2.06e-06	genus.RuminococcaceaeUCG011.id.11368	0.00125069	22.9651
rs9729514	A	G	0.184934	0.0394616	2.37e-06	genus.RuminococcaceaeUCG011.id.11368	0.00119608	21.9613
rs1031599	G	T	-0.078627	0.0175644	6.31e-06	genus.Lachnoclostridium.id.11308	0.00109144	20.0379
rs12566975	T	C	-0.0468097	0.0105787	9.57e-06	genus.Lachnoclostridium.id.11308	0.00106646	19.5788
rs1528479	G	A	-0.0497798	0.0111919	9.64e-06	genus.Lachnoclostridium.id.11308	0.00107753	19.7822
rs1997204	T	C	-0.108075	0.0242022	5.97e-06	genus.Lachnoclostridium.id.11308	0.0010861	19.9396
rs2385421	A	G	0.0746186	0.0180734	7.14e-06	genus.Lachnoclostridium.id.11308	0.000928562	17.0447
rs3821998	C	A	-0.0864066	0.0192519	6.72e-06	genus.Lachnoclostridium.id.11308	0.00109716	20.1428
rs4738679	G	A	-0.0520267	0.011404	4.42e-06	genus.Lachnoclostridium.id.11308	0.00113355	20.8118
rs6112314	A	C	-0.0561715	0.0108174	2.43e-07	genus.Lachnoclostridium.id.11308	0.00146807	26.9625
rs615997	T	C	0.0511752	0.0106491	2.03e-06	genus.Lachnoclostridium.id.11308	0.00125763	23.0927
rs62285313	A	G	0.0864203	0.0181565	1.58e-06	genus.Lachnoclostridium.id.11308	0.00123376	22.6538
rs72829893	G	T	0.117472	0.0268103	5.58e-06	genus.Lachnoclostridium.id.11308	0.00104572	19.1975
rs78068103	A	G	0.0886199	0.0194248	3.67e-06	genus.Lachnoclostridium.id.11308	0.0011336	20.8126
rs789029	C	T	-0.0641289	0.0137974	3.75e-06	genus.Lachnoclostridium.id.11308	0.00117653	21.6017
rs1035406	G	A	-0.11354	0.0250863	5.84e-06	family.Rhodospirillaceae.id.2717	0.00111569	20.4834
rs11591293	G	T	0.0743184	0.0158724	2.67e-06	family.Rhodospirillaceae.id.2717	0.00119396	21.9222
rs1549633	A	C	0.0999312	0.0218634	4.7e-06	family.Rhodospirillaceae.id.2717	0.00113782	20.8903
rs1923415	A	G	-0.0999238	0.0227326	9.64e-06	family.Rhodospirillaceae.id.2717	0.00105241	19.3204
rs3754624	C	T	0.0971389	0.0200064	1.71e-06	family.Rhodospirillaceae.id.2717	0.00128378	23.5735
rs4278423	T	C	0.107529	0.0235725	3.12e-06	family.Rhodospirillaceae.id.2717	0.00113331	20.8074
rs55876211	C	T	-0.0911851	0.0196395	2.87e-06	family.Rhodospirillaceae.id.2717	0.00117402	21.5557
rs61933850	G	A	0.164808	0.0360647	7.23e-06	family.Rhodospirillaceae.id.2717	0.00113737	20.8819
rs6679026	T	C	0.111984	0.0251088	9.95e-06	family.Rhodospirillaceae.id.2717	0.0010834	19.89
rs7001029	C	T	0.117366	0.0261324	5.35e-06	family.Rhodospirillaceae.id.2717	0.00109862	20.1697
rs72714493	A	G	0.0816858	0.0180791	7.35e-06	family.Rhodospirillaceae.id.2717	0.00111188	20.4134
rs74354280	C	T	-0.0911896	0.0204907	6.67e-06	family.Rhodospirillaceae.id.2717	0.00107872	19.804
rs76784716	A	G	0.136049	0.0285767	1.49e-06	family.Rhodospirillaceae.id.2717	0.00123433	22.6644
rs9813022	A	G	-0.0842444	0.0163583	2.53e-07	family.Rhodospirillaceae.id.2717	0.00144403	26.5204
rs1035406	G	A	-0.114725	0.0247994	4.07e-06	order.Rhodospirillales.id.2667	0.00116554	21.3998
rs11591293	G	T	0.0722755	0.0158186	4.69e-06	order.Rhodospirillales.id.2667	0.00113698	20.8748
rs11630875	T	C	0.0945198	0.0202139	3.7e-06	order.Rhodospirillales.id.2667	0.00119078	21.8637
rs1549633	A	C	0.0996735	0.0216667	3.88e-06	order.Rhodospirillales.id.2667	0.00115259	21.1617
rs3730086	A	G	0.0800354	0.0178737	7.98e-06	order.Rhodospirillales.id.2667	0.00109209	20.0498
rs3754624	C	T	0.094128	0.0198389	2.68e-06	order.Rhodospirillales.id.2667	0.00122594	22.5101
rs4278423	T	C	0.105215	0.0233778	3.98e-06	order.Rhodospirillales.id.2667	0.00110324	20.2547
rs55876211	C	T	-0.0865002	0.0195197	7.87e-06	order.Rhodospirillales.id.2667	0.00106961	19.6366
rs61933850	G	A	0.164663	0.0360285	7e-06	order.Rhodospirillales.id.2667	0.00113763	20.8869
rs7001029	C	T	0.120726	0.0260989	2.83e-06	order.Rhodospirillales.id.2667	0.00116533	21.3959
rs76784716	A	G	0.136039	0.0284399	1.31e-06	order.Rhodospirillales.id.2667	0.00124604	22.8796
rs77304857	C	A	-0.0997433	0.0222166	6.02e-06	order.Rhodospirillales.id.2667	0.00109784	20.1553
rs9813022	A	G	-0.0830795	0.0162642	3.07e-07	order.Rhodospirillales.id.2667	0.00142072	26.0916
rs1035588	A	G	-0.108148	0.0236848	4.86e-06	genus.Olsenella.id.822	0.00113555	20.8486
rs17148768	G	A	0.140434	0.0295602	2.2e-06	genus.Olsenella.id.822	0.00122913	22.5688
rs2759329	G	A	-0.111131	0.0237218	3.43e-06	genus.Olsenella.id.822	0.00119525	21.9459
rs35225860	A	G	-0.223604	0.0482391	3.87e-06	genus.Olsenella.id.822	0.00117018	21.485
rs6046522	C	T	0.122938	0.0269928	4.48e-06	genus.Olsenella.id.822	0.00112977	20.7422
rs61090148	A	G	-0.104783	0.0231343	6.44e-06	genus.Olsenella.id.822	0.00111733	20.5137
rs62112538	C	T	-0.19943	0.0407033	1.19e-06	genus.Olsenella.id.822	0.00130724	24.0049
rs72691585	C	A	-0.249079	0.0520814	2.95e-06	genus.Olsenella.id.822	0.00124557	22.871
rs7540303	C	T	0.108044	0.023638	5.32e-06	genus.Olsenella.id.822	0.00113785	20.8909
rs8066522	G	A	-0.106529	0.0240379	9.7e-06	genus.Olsenella.id.822	0.00106974	19.6389
rs9460691	C	A	0.119966	0.0268645	7.28e-06	genus.Olsenella.id.822	0.00108614	19.9404
rs1035691	A	G	-0.055176	0.0121602	9.65e-06	class.Deltaproteobacteria.id.3087	0.00112133	20.5872
rs112381107	C	T	0.206594	0.0456908	4.63e-06	class.Deltaproteobacteria.id.3087	0.00111351	20.4435
rs11599763	T	C	-0.0544219	0.0117397	3.94e-06	class.Deltaproteobacteria.id.3087	0.00117038	21.4888
rs17084793	G	A	-0.0710762	0.015953	5.69e-06	class.Deltaproteobacteria.id.3087	0.00108117	19.849
rs17791387	A	G	-0.0735881	0.0154246	1.6e-06	class.Deltaproteobacteria.id.3087	0.0012395	22.7595
rs2692012	A	G	0.110335	0.0253336	3.14e-06	class.Deltaproteobacteria.id.3087	0.0010332	18.9675
rs2838334	G	A	0.0561722	0.0124124	5.45e-06	class.Deltaproteobacteria.id.3087	0.00111544	20.4789
rs3935584	C	T	-0.0523485	0.011566	7.5e-06	class.Deltaproteobacteria.id.3087	0.00111572	20.484
rs4506934	C	T	-0.0936514	0.02012	3.59e-06	class.Deltaproteobacteria.id.3087	0.00117994	21.6644
rs55744759	A	G	-0.0779693	0.0170738	7.31e-06	class.Deltaproteobacteria.id.3087	0.00113577	20.8527
rs6058181	C	T	0.0825716	0.0165958	3.4e-07	class.Deltaproteobacteria.id.3087	0.00134797	24.7537
rs62020470	A	G	-0.0585411	0.0129358	4.85e-06	class.Deltaproteobacteria.id.3087	0.00111545	20.479
rs9928243	C	A	-0.0538457	0.0117718	5.02e-06	class.Deltaproteobacteria.id.3087	0.00113952	20.9215
rs10402491	C	T	0.0661701	0.014851	7.58e-06	family.Lachnospiraceae.id.1987	0.0010813	19.8514
rs11139361	T	C	0.0494463	0.0110503	4.26e-06	family.Lachnospiraceae.id.1987	0.00109055	20.0213
rs112040820	A	G	0.0549584	0.0117086	2.42e-06	family.Lachnospiraceae.id.1987	0.00119988	22.0311
rs11841382	G	T	-0.0718128	0.017462	9.58e-06	family.Lachnospiraceae.id.1987	0.000921335	16.9119
rs11979110	T	C	-0.0500924	0.0105069	1.82e-06	family.Lachnospiraceae.id.1987	0.00123783	22.7286
rs1205443	A	G	0.0501415	0.0112157	7.29e-06	family.Lachnospiraceae.id.1987	0.0010886	19.9856
rs12760724	A	C	-0.0484566	0.0107934	7.27e-06	family.Lachnospiraceae.id.1987	0.00109777	20.1542
rs13005175	A	G	0.0993483	0.0218395	8.37e-06	family.Lachnospiraceae.id.1987	0.00112706	20.6924
rs146660815	T	C	-0.215114	0.0476778	6.53e-06	family.Lachnospiraceae.id.1987	0.00110873	20.3555
rs2159863	A	G	-0.0585831	0.0128742	3.7e-06	family.Lachnospiraceae.id.1987	0.00112775	20.7052
rs2910921	T	C	0.160302	0.035832	8.42e-06	family.Lachnospiraceae.id.1987	0.00109009	20.013
rs3127230	C	T	-0.0503537	0.0112201	6.2e-06	family.Lachnospiraceae.id.1987	0.00109697	20.1395
rs35524804	T	C	-0.0607481	0.0125216	2.45e-06	family.Lachnospiraceae.id.1987	0.00128171	23.5355
rs7359994	T	C	-0.0503142	0.0112482	5.36e-06	family.Lachnospiraceae.id.1987	0.00108979	20.0076
rs79086868	T	C	0.0776723	0.0164472	3.01e-06	family.Lachnospiraceae.id.1987	0.00121456	22.301
rs959845	C	T	-0.0493666	0.0107801	5.17e-06	family.Lachnospiraceae.id.1987	0.00114215	20.9698
rs9929145	G	A	-0.125721	0.0245233	2.84e-07	family.Lachnospiraceae.id.1987	0.00143099	26.2805
rs10404377	C	A	-0.0503183	0.011165	6.99e-06	family.FamilyXIII.id.1957	0.00110625	20.31
rs118170811	A	G	0.151619	0.0317112	1.8e-06	family.FamilyXIII.id.1957	0.00124492	22.8591
rs12904405	A	G	-0.0851896	0.0192688	7.67e-06	family.FamilyXIII.id.1957	0.00106463	19.5451
rs1887048	G	A	0.0579979	0.0129602	9.65e-06	family.FamilyXIII.id.1957	0.00109075	20.0252
rs3098182	G	T	0.0508511	0.011014	4.04e-06	family.FamilyXIII.id.1957	0.00116092	21.3149
rs482905	G	T	0.0596528	0.012717	3.72e-06	family.FamilyXIII.id.1957	0.00119831	22.0023
rs6501525	A	G	0.0561559	0.0115587	1.24e-06	family.FamilyXIII.id.1957	0.00128533	23.6019
rs66753613	G	A	0.0651136	0.0144251	8.08e-06	family.FamilyXIII.id.1957	0.00110974	20.3742
rs6797051	C	T	-0.0805984	0.0171364	4.89e-06	family.FamilyXIII.id.1957	0.00120473	22.1202
rs7514702	T	C	-0.0663236	0.0141626	3.92e-06	family.FamilyXIII.id.1957	0.00119436	21.9295
rs10409783	A	G	0.0950828	0.0211239	7.7e-06	genus.Slackia.id.825	0.00110351	20.2596
rs12440440	A	G	0.0901934	0.0190582	2.63e-06	genus.Slackia.id.825	0.0012197	22.3954
rs16894137	C	T	-0.122792	0.0263047	2.71e-06	genus.Slackia.id.825	0.00118675	21.7897
rs35156985	T	C	-0.155709	0.0348085	8.06e-06	genus.Slackia.id.825	0.00108989	20.0094
rs4492265	A	G	-0.0905757	0.0191658	2.41e-06	genus.Slackia.id.825	0.0012163	22.3328
rs8901	C	T	0.0934594	0.0186813	6.07e-07	genus.Slackia.id.825	0.00136283	25.027
rs10414815	T	C	0.10453	0.0230253	4.24e-06	genus.LachnospiraceaeUCG010.id.11330	0.00112249	20.6085
rs11192447	A	G	0.126592	0.024345	4.69e-07	genus.LachnospiraceaeUCG010.id.11330	0.00147216	27.0377
rs12346653	C	T	0.0657686	0.0139569	2.7e-06	genus.LachnospiraceaeUCG010.id.11330	0.00120929	22.2041
rs17730011	G	A	-0.0702357	0.015706	7.85e-06	genus.LachnospiraceaeUCG010.id.11330	0.00108921	19.9968
rs2833528	C	T	-0.0562148	0.0127763	9.92e-06	genus.LachnospiraceaeUCG010.id.11330	0.00105447	19.3583
rs336138	G	T	0.0779543	0.0171865	7.48e-06	genus.LachnospiraceaeUCG010.id.11330	0.00112051	20.5721
rs4576377	A	C	-0.0572001	0.0127043	7.63e-06	genus.LachnospiraceaeUCG010.id.11330	0.00110411	20.2707
rs72894957	G	A	0.222263	0.0486425	5.68e-06	genus.LachnospiraceaeUCG010.id.11330	0.00113713	20.8775
rs74315802	G	T	0.0867262	0.0183477	3.19e-06	genus.LachnospiraceaeUCG010.id.11330	0.00121677	22.3416
rs9981767	A	C	0.0655062	0.0131994	9.96e-07	genus.LachnospiraceaeUCG010.id.11330	0.00134114	24.6281
rs10417872	T	G	0.118306	0.024522	1.29e-06	genus.Lactococcus.id.1851	0.00126751	23.2743
rs123059	T	C	-0.13671	0.0274694	1.27e-06	genus.Lactococcus.id.1851	0.0013487	24.7673
rs12621813	G	A	0.108423	0.0239978	6.61e-06	genus.Lactococcus.id.1851	0.00111177	20.4114
rs17168302	G	A	0.191857	0.0424761	6.29e-06	genus.Lactococcus.id.1851	0.00111117	20.4005
rs2293361	C	T	-0.199221	0.0430969	1.4e-06	genus.Lactococcus.id.1851	0.00116379	21.3676
rs4766997	C	T	0.114599	0.023839	2.06e-06	genus.Lactococcus.id.1851	0.00125846	23.108
rs55910161	C	T	0.146426	0.0307367	2.36e-06	genus.Lactococcus.id.1851	0.00123591	22.6933
rs6674304	C	T	0.200758	0.0442121	6.18e-06	genus.Lactococcus.id.1851	0.00112298	20.6176
rs7992246	T	C	0.104232	0.0230786	4.45e-06	genus.Lactococcus.id.1851	0.00111096	20.3966
rs10439674	A	G	-0.0572129	0.0130007	7.68e-06	genus.Fusicatenibacter.id.11305	0.00105487	19.3657
rs167879	C	T	-0.0659543	0.0148763	5.87e-06	genus.Fusicatenibacter.id.11305	0.00107062	19.6551
rs1864685	A	C	-0.0494799	0.0108105	4.96e-06	genus.Fusicatenibacter.id.11305	0.00114096	20.948
rs2025938	G	A	-0.0967298	0.0205426	2.99e-06	genus.Fusicatenibacter.id.11305	0.0012075	22.1711
rs206581	A	G	-0.0568339	0.0127894	8.96e-06	genus.Fusicatenibacter.id.11305	0.00107559	19.7465
rs2132128	G	A	-0.0771914	0.0160344	1.08e-06	genus.Fusicatenibacter.id.11305	0.00126207	23.1743
rs3303	T	C	-0.0953657	0.020407	3.94e-06	genus.Fusicatenibacter.id.11305	0.00118935	21.8375
rs4378146	A	C	-0.0616691	0.0125259	7.2e-07	genus.Fusicatenibacter.id.11305	0.00131991	24.2379
rs60254196	A	G	-0.0492427	0.0109365	5.47e-06	genus.Fusicatenibacter.id.11305	0.0011042	20.2723
rs62187631	T	C	-0.0710571	0.015924	4.55e-06	genus.Fusicatenibacter.id.11305	0.00108453	19.9107
rs62353480	A	G	-0.0701397	0.0145589	1.57e-06	genus.Fusicatenibacter.id.11305	0.00126393	23.2085
rs6515626	G	A	0.141575	0.0313559	7.29e-06	genus.Fusicatenibacter.id.11305	0.00111033	20.3851
rs704418	T	C	0.0739124	0.0151073	7.77e-07	genus.Fusicatenibacter.id.11305	0.00130346	23.9353
rs7069626	T	C	0.0509014	0.0111381	5.42e-06	genus.Fusicatenibacter.id.11305	0.00113748	20.8841
rs73103914	A	G	-0.0597324	0.0134458	8.3e-06	genus.Fusicatenibacter.id.11305	0.00107493	19.7345
rs792108	T	C	-0.0508345	0.0113843	8.5e-06	genus.Fusicatenibacter.id.11305	0.001086	19.9379
rs8028026	A	G	-0.0792146	0.0180505	8.06e-06	genus.Fusicatenibacter.id.11305	0.00104901	19.2579
rs8063430	T	C	-0.104026	0.022217	4.93e-06	genus.Fusicatenibacter.id.11305	0.00119399	21.9227
rs9905659	G	A	-0.061617	0.0136576	7.31e-06	genus.Fusicatenibacter.id.11305	0.00110859	20.3531
rs10444197	A	G	-0.0505823	0.0113455	5.98e-06	genus..Eubacteriumcoprostanoligenesgroup.id.11375	0.00108262	19.8758
rs11052069	T	C	0.0477832	0.0107833	9.38e-06	genus..Eubacteriumcoprostanoligenesgroup.id.11375	0.0010695	19.6345
rs11720857	C	T	0.0630776	0.0144485	9.26e-06	genus..Eubacteriumcoprostanoligenesgroup.id.11375	0.00103814	19.0582
rs12906958	C	T	-0.0533159	0.0115935	4.35e-06	genus..Eubacteriumcoprostanoligenesgroup.id.11375	0.00115182	21.1477
rs17159861	C	T	0.0962228	0.0168388	1.04e-08	genus..Eubacteriumcoprostanoligenesgroup.id.11375	0.0017773	32.6519
rs2644213	G	A	0.0538845	0.0121245	9.86e-06	genus..Eubacteriumcoprostanoligenesgroup.id.11375	0.00107581	19.7506
rs4076415	T	G	0.0515152	0.0110294	1.99e-06	genus..Eubacteriumcoprostanoligenesgroup.id.11375	0.00118809	21.8143
rs62024432	C	T	-0.0769698	0.0172101	7.5e-06	genus..Eubacteriumcoprostanoligenesgroup.id.11375	0.00108943	20.0008
rs6762473	C	A	0.0521584	0.0112353	4.26e-06	genus..Eubacteriumcoprostanoligenesgroup.id.11375	0.00117374	21.5506
rs73109678	G	A	-0.0796956	0.0172275	3.66e-06	genus..Eubacteriumcoprostanoligenesgroup.id.11375	0.00116551	21.3993
rs76898927	G	A	0.123055	0.0266375	4.79e-06	genus..Eubacteriumcoprostanoligenesgroup.id.11375	0.00116227	21.3397
rs79895140	T	C	-0.0641017	0.0141153	8.62e-06	genus..Eubacteriumcoprostanoligenesgroup.id.11375	0.00112324	20.6222
rs9648214	T	C	-0.0828719	0.016431	2.52e-07	genus..Eubacteriumcoprostanoligenesgroup.id.11375	0.00138512	25.4369
rs10461257	A	G	-0.0551969	0.0122069	6.51e-06	genus.ChristensenellaceaeR.7group.id.11283	0.00111361	20.4453
rs17081797	A	G	-0.0904325	0.0204253	3.34e-06	genus.ChristensenellaceaeR.7group.id.11283	0.0010677	19.6014
rs60954665	T	G	0.049815	0.0110787	7.13e-06	genus.ChristensenellaceaeR.7group.id.11283	0.00110119	20.217
rs62132810	A	G	-0.0828853	0.0179623	5.67e-06	genus.ChristensenellaceaeR.7group.id.11283	0.00115966	21.2916
rs62190261	A	C	0.0958394	0.0214723	8.74e-06	genus.ChristensenellaceaeR.7group.id.11283	0.00108508	19.9209
rs62467127	C	T	0.114108	0.0251983	3.25e-06	genus.ChristensenellaceaeR.7group.id.11283	0.00111688	20.5054
rs73952017	C	T	-0.0862164	0.0194354	8.46e-06	genus.ChristensenellaceaeR.7group.id.11283	0.00107184	19.6775
rs78521377	C	T	0.124992	0.0274797	5.61e-06	genus.ChristensenellaceaeR.7group.id.11283	0.00112681	20.6879
rs79150079	C	A	0.121547	0.0270977	9.42e-06	genus.ChristensenellaceaeR.7group.id.11283	0.00109583	20.1185
rs892686	A	G	0.0514099	0.011136	3.97e-06	genus.ChristensenellaceaeR.7group.id.11283	0.00116073	21.3115
rs11604400	C	T	-0.102524	0.0234834	9.74e-06	genus.Adlercreutzia.id.812	0.0010382	19.0594
rs13231526	C	A	0.143237	0.0311654	4.81e-06	genus.Adlercreutzia.id.812	0.00115044	21.1223
rs2717140	C	T	-0.119225	0.0251081	2.05e-06	genus.Adlercreutzia.id.812	0.00122793	22.5468
rs55719207	G	A	-0.0699243	0.0158036	9.61e-06	genus.Adlercreutzia.id.812	0.0010663	19.5758
rs6664405	T	C	-0.0953084	0.0210752	5.23e-06	genus.Adlercreutzia.id.812	0.00111388	20.4501
rs7680684	C	T	-0.083381	0.0168901	9.77e-07	genus.Adlercreutzia.id.812	0.00132707	24.3695
rs9490822	C	T	-0.0734512	0.0155789	2.54e-06	genus.Adlercreutzia.id.812	0.0012106	22.228
rs9915817	T	C	0.0749219	0.016833	8.22e-06	genus.Adlercreutzia.id.812	0.00107901	19.8094
rs10464997	G	A	0.137691	0.0294804	3.3e-06	genus.Oxalobacter.id.2978	0.00118804	21.8133
rs11108500	A	G	-0.199099	0.0427327	3.74e-06	genus.Oxalobacter.id.2978	0.00118224	21.7068
rs111966731	T	C	0.213114	0.047162	7.3e-06	genus.Oxalobacter.id.2978	0.00111214	20.4182
rs12002250	A	C	0.217122	0.0466317	1.42e-06	genus.Oxalobacter.id.2978	0.00118068	21.6782
rs1569853	T	C	-0.138078	0.0296981	3.65e-06	genus.Oxalobacter.id.2978	0.00117727	21.6154
rs36057338	G	T	0.207847	0.0421439	8.8e-07	genus.Oxalobacter.id.2978	0.00132447	24.3217
rs3862635	C	T	-0.172142	0.0394026	9.19e-06	genus.Oxalobacter.id.2978	0.00103962	19.0853
rs4428215	G	A	0.130293	0.0242237	7.51e-08	genus.Oxalobacter.id.2978	0.00157498	28.9291
rs6000536	C	T	-0.130992	0.0253804	2.06e-07	genus.Oxalobacter.id.2978	0.00145032	26.636
rs6993398	G	A	0.127217	0.0278855	7.13e-06	genus.Oxalobacter.id.2978	0.00113356	20.8119
rs736744	C	T	0.117882	0.0211262	2.57e-08	genus.Oxalobacter.id.2978	0.00169479	31.1335
rs10490280	C	T	-0.0672094	0.0143309	4.16e-06	genus.RuminococcaceaeUCG003.id.11361	0.00119782	21.9931
rs11243416	T	C	-0.0925653	0.0191203	1.67e-06	genus.RuminococcaceaeUCG003.id.11361	0.0012763	23.4359
rs11613919	G	T	0.0727604	0.0155716	1.63e-06	genus.RuminococcaceaeUCG003.id.11361	0.00118906	21.8322
rs16959793	A	C	-0.062527	0.0131259	2.22e-06	genus.RuminococcaceaeUCG003.id.11361	0.00123579	22.6911
rs2523124	T	C	-0.0546625	0.0120823	5.78e-06	genus.RuminococcaceaeUCG003.id.11361	0.00111479	20.4669
rs3013089	G	A	-0.0551473	0.0120346	4.38e-06	genus.RuminococcaceaeUCG003.id.11361	0.00114364	20.9972
rs4452755	A	C	-0.0634463	0.0134741	3.29e-06	genus.RuminococcaceaeUCG003.id.11361	0.00120751	22.1713
rs4532474	G	A	0.0769231	0.017045	4.82e-06	genus.RuminococcaceaeUCG003.id.11361	0.00110928	20.3656
rs646327	G	A	0.0586696	0.011837	7.83e-07	genus.RuminococcaceaeUCG003.id.11361	0.00133772	24.5654
rs6759615	A	G	0.102523	0.0200204	7.86e-07	genus.RuminococcaceaeUCG003.id.11361	0.00142783	26.2224
rs73341549	T	C	-0.169857	0.0318768	1.51e-07	genus.RuminococcaceaeUCG003.id.11361	0.00154578	28.3919
rs78720113	A	G	-0.115348	0.0249601	7.59e-06	genus.RuminococcaceaeUCG003.id.11361	0.00116313	21.3554
rs10495392	C	T	-0.082486	0.0187194	9.96e-06	genus.RuminococcaceaeUCG014.id.11371	0.00105758	19.4156
rs10791168	A	G	-0.0664624	0.0150069	9.76e-06	genus.RuminococcaceaeUCG014.id.11371	0.00106833	19.6131
rs10941294	C	T	-0.122057	0.0260017	2.4e-06	genus.RuminococcaceaeUCG014.id.11371	0.00120007	22.0344
rs115777838	T	C	-0.18835	0.0386643	4.62e-07	genus.RuminococcaceaeUCG014.id.11371	0.00129225	23.7293
rs12638134	T	G	0.0582548	0.0119657	1.21e-06	genus.RuminococcaceaeUCG014.id.11371	0.0012907	23.7007
rs34402072	C	T	-0.0688023	0.0156083	9.8e-06	genus.RuminococcaceaeUCG014.id.11371	0.00105837	19.43
rs56105232	G	A	0.139276	0.0299132	2.91e-06	genus.RuminococcaceaeUCG014.id.11371	0.00118063	21.6771
rs72809222	T	C	0.0671775	0.0139838	2.41e-06	genus.RuminococcaceaeUCG014.id.11371	0.00125676	23.0767
rs73186226	G	A	-0.0993852	0.0216819	6.72e-06	genus.RuminococcaceaeUCG014.id.11371	0.00114434	21.01
rs853612	A	G	-0.0528257	0.0119367	9.75e-06	genus.RuminococcaceaeUCG014.id.11371	0.00106675	19.584
rs995642	C	T	0.060048	0.0126417	1.9e-06	genus.RuminococcaceaeUCG014.id.11371	0.00122872	22.5612
rs10501370	C	T	-0.115589	0.0252489	5.42e-06	genus..Eubacteriumhalliigroup.id.11338	0.00114144	20.9568
rs10798999	C	T	0.0601661	0.0126752	2.61e-06	genus..Eubacteriumhalliigroup.id.11338	0.00122704	22.5303
rs10808115	A	C	-0.0504747	0.0109922	4.42e-06	genus..Eubacteriumhalliigroup.id.11338	0.00114836	21.0839
rs117748144	T	C	-0.126582	0.028712	7.86e-06	genus..Eubacteriumhalliigroup.id.11338	0.00105867	19.4354
rs13116360	T	C	0.154124	0.0297185	2.94e-07	genus..Eubacteriumhalliigroup.id.11338	0.00146438	26.8946
rs138531890	A	G	0.153138	0.0349456	5.43e-06	genus..Eubacteriumhalliigroup.id.11338	0.00104599	19.2026
rs17074066	T	C	-0.0813986	0.0189272	9.35e-06	genus..Eubacteriumhalliigroup.id.11338	0.00100745	18.4942
rs17474256	G	A	0.0810805	0.0184573	9.45e-06	genus..Eubacteriumhalliigroup.id.11338	0.00105109	19.2962
rs281379	A	G	-0.0499523	0.0112153	9.33e-06	genus..Eubacteriumhalliigroup.id.11338	0.00108049	19.8366
rs28584818	A	G	0.126115	0.0268627	4.43e-06	genus..Eubacteriumhalliigroup.id.11338	0.00120037	22.04
rs60254196	A	G	-0.0522832	0.0111865	2.7e-06	genus..Eubacteriumhalliigroup.id.11338	0.00118965	21.843
rs630939	C	T	-0.0508914	0.0114352	9.16e-06	genus..Eubacteriumhalliigroup.id.11338	0.00107878	19.8051
rs6550770	T	C	-0.198087	0.0443545	4.82e-06	genus..Eubacteriumhalliigroup.id.11338	0.00108634	19.9441
rs74018587	C	T	0.208943	0.043822	3.7e-06	genus..Eubacteriumhalliigroup.id.11338	0.00123804	22.7325
rs78056098	G	T	-0.0507411	0.0113758	8.29e-06	genus..Eubacteriumhalliigroup.id.11338	0.00108364	19.8944
rs949971	T	G	-0.0540164	0.0116101	3.29e-06	genus..Eubacteriumhalliigroup.id.11338	0.00117888	21.645
rs10502061	A	G	0.0835752	0.0192017	7.94e-06	genus.Anaerostipes.id.1991	0.00103188	18.9432
rs2014785	T	C	0.0515687	0.0112199	4.68e-06	genus.Anaerostipes.id.1991	0.00115053	21.1239
rs2396460	T	C	-0.0512653	0.0109555	2.91e-06	genus.Anaerostipes.id.1991	0.00119251	21.8955
rs2804244	A	G	-0.053089	0.0110983	2.04e-06	genus.Anaerostipes.id.1991	0.00124611	22.881
rs3900776	G	A	-0.110013	0.0236302	2.75e-06	genus.Anaerostipes.id.1991	0.00118044	21.6737
rs60983350	G	A	-0.0539901	0.0116575	4.42e-06	genus.Anaerostipes.id.1991	0.00116818	21.4482
rs62157625	T	C	0.088573	0.0185548	1.45e-06	genus.Anaerostipes.id.1991	0.00124095	22.786
rs62215703	G	A	0.0644965	0.0136702	1.98e-06	genus.Anaerostipes.id.1991	0.00121226	22.2587
rs6474958	A	G	-0.0500065	0.0112001	6.74e-06	genus.Anaerostipes.id.1991	0.00108577	19.9336
rs6726833	C	A	-0.0877497	0.0189408	3.32e-06	genus.Anaerostipes.id.1991	0.00116892	21.462
rs6854026	T	C	-0.0508482	0.0109075	3.2e-06	genus.Anaerostipes.id.1991	0.00118355	21.7308
rs7193624	C	T	0.0750642	0.0150723	5.35e-07	genus.Anaerostipes.id.1991	0.00135057	24.8017
rs78735375	A	C	-0.137429	0.0305304	5.33e-06	genus.Anaerostipes.id.1991	0.00110359	20.2612
rs111509883	T	C	0.171131	0.0347624	1.24e-06	genus.Prevotella9.id.11183	0.00131966	24.2333
rs11685699	C	T	-0.141357	0.0295665	2.03e-06	genus.Prevotella9.id.11183	0.00124479	22.8567
rs117271932	A	G	0.208089	0.0440393	2.82e-06	genus.Prevotella9.id.11183	0.00121587	22.325
rs12648235	T	C	0.0785902	0.0177676	7.39e-06	genus.Prevotella9.id.11183	0.00106566	19.564
rs1304512	G	A	0.0761593	0.0165885	5.29e-06	genus.Prevotella9.id.11183	0.00114798	21.077
rs2104588	T	C	0.105558	0.023773	8.13e-06	genus.Prevotella9.id.11183	0.00107387	19.7149
rs2495052	A	G	0.0838978	0.0188523	8.97e-06	genus.Prevotella9.id.11183	0.00107871	19.8038
rs2683313	A	G	-0.0724576	0.0151603	1.69e-06	genus.Prevotella9.id.11183	0.00124398	22.8418
rs4968431	G	T	0.0640113	0.0144162	8.58e-06	genus.Prevotella9.id.11183	0.00107385	19.7145
rs7237249	C	T	-0.0823764	0.0182126	8.93e-06	genus.Prevotella9.id.11183	0.00111424	20.4568
rs746764	T	C	-0.0915772	0.0193245	2.04e-06	genus.Prevotella9.id.11183	0.001223	22.4561
rs7976209	T	C	-0.0870786	0.0197951	7.28e-06	genus.Prevotella9.id.11183	0.00105403	19.3502
rs9428102	A	G	-0.0778844	0.0176068	4.62e-06	genus.Prevotella9.id.11183	0.0010658	19.5667
rs9613013	G	A	0.0917591	0.0202697	6.1e-06	genus.Prevotella9.id.11183	0.00111615	20.4919
rs10517600	T	G	0.0626993	0.0139364	6.83e-06	family.ClostridialesvadinBB60group.id.11286	0.00110241	20.2395
rs10904722	C	T	-0.0672314	0.0147123	5.05e-06	family.ClostridialesvadinBB60group.id.11286	0.00113733	20.8813
rs118104867	C	T	0.214464	0.0455098	3.44e-06	family.ClostridialesvadinBB60group.id.11286	0.00120941	22.2063
rs13409132	A	G	-0.165419	0.0352154	4.37e-06	family.ClostridialesvadinBB60group.id.11286	0.00120166	22.0637
rs17121075	G	A	0.0769254	0.0172234	7.91e-06	family.ClostridialesvadinBB60group.id.11286	0.00108651	19.9471
rs2191834	G	T	0.0746375	0.0159136	2.5e-06	family.ClostridialesvadinBB60group.id.11286	0.001198	21.9965
rs28691777	C	T	0.137134	0.0266996	6.96e-07	family.ClostridialesvadinBB60group.id.11286	0.00143633	26.3788
rs34088226	A	G	-0.117807	0.026924	7.66e-06	family.ClostridialesvadinBB60group.id.11286	0.00104282	19.1443
rs55682560	C	T	-0.131519	0.0261319	4.97e-07	family.ClostridialesvadinBB60group.id.11286	0.00137924	25.3288
rs6588624	G	A	-0.0662317	0.0138147	1.79e-06	family.ClostridialesvadinBB60group.id.11286	0.00125172	22.9841
rs66714985	A	C	0.116908	0.0252447	4.85e-06	family.ClostridialesvadinBB60group.id.11286	0.00116799	21.4449
rs7226487	A	G	-0.0643682	0.0138701	3.58e-06	family.ClostridialesvadinBB60group.id.11286	0.00117293	21.5356
rs7538034	T	G	-0.078598	0.0165982	2.37e-06	family.ClostridialesvadinBB60group.id.11286	0.00122115	22.4221
rs7725895	A	G	-0.116224	0.0240367	3.94e-06	family.ClostridialesvadinBB60group.id.11286	0.00127317	23.3785
rs989682	A	G	0.070194	0.0155364	6.85e-06	family.ClostridialesvadinBB60group.id.11286	0.00111177	20.4115
rs10741777	T	C	-0.0973842	0.0194791	7.69e-07	genus.LachnospiraceaeUCG008.id.11328	0.00136097	24.9928
rs10751237	A	C	-0.082075	0.0174377	3.17e-06	genus.LachnospiraceaeUCG008.id.11328	0.00120648	22.1523
rs10793103	C	T	0.0974344	0.0181279	9.35e-08	genus.LachnospiraceaeUCG008.id.11328	0.0015727	28.8872
rs10801803	G	A	-0.117029	0.0243085	1.4e-06	genus.LachnospiraceaeUCG008.id.11328	0.00126219	23.1766
rs11236216	T	C	0.083842	0.0176709	2.35e-06	genus.LachnospiraceaeUCG008.id.11328	0.00122596	22.5104
rs13024781	T	C	-0.0798769	0.0168846	2.29e-06	genus.LachnospiraceaeUCG008.id.11328	0.0012188	22.3789
rs57091572	A	G	-0.110443	0.0235801	2.86e-06	genus.LachnospiraceaeUCG008.id.11328	0.00119471	21.936
rs57254474	G	A	0.0886511	0.0199045	6.92e-06	genus.LachnospiraceaeUCG008.id.11328	0.00108043	19.8355
rs61944774	A	G	0.179838	0.0393797	6.34e-06	genus.LachnospiraceaeUCG008.id.11328	0.00113586	20.8542
rs62277846	C	T	0.102292	0.0212319	1.59e-06	genus.LachnospiraceaeUCG008.id.11328	0.00126404	23.2106
rs67078837	T	C	-0.0845848	0.0170693	7.68e-07	genus.LachnospiraceaeUCG008.id.11328	0.00133713	24.5545
rs75356640	G	A	0.136523	0.0303128	9.83e-06	genus.LachnospiraceaeUCG008.id.11328	0.0011048	20.2833
rs955844	A	C	0.112064	0.0228369	1.81e-06	genus.LachnospiraceaeUCG008.id.11328	0.00131126	24.0788
rs1074800	A	G	0.0492438	0.010887	6.15e-06	order.Erysipelotrichales.id.2148	0.00111429	20.4578
rs10781552	C	T	-0.0552212	0.0116074	2.33e-06	order.Erysipelotrichales.id.2148	0.00123255	22.6317
rs17530232	A	G	0.10305	0.0224648	2.79e-06	order.Erysipelotrichales.id.2148	0.00114603	21.0411
rs1884466	C	T	-0.0475363	0.0106939	9.53e-06	order.Erysipelotrichales.id.2148	0.00107626	19.7587
rs2300774	G	A	0.0524152	0.0106784	8.95e-07	order.Erysipelotrichales.id.2148	0.001312	24.0924
rs290833	T	G	-0.0497374	0.0111376	8.03e-06	order.Erysipelotrichales.id.2148	0.00108619	19.9414
rs35161940	T	C	-0.0806041	0.0167641	1.85e-06	order.Erysipelotrichales.id.2148	0.00125895	23.1169
rs4078432	C	T	-0.0608929	0.0133764	4.23e-06	order.Erysipelotrichales.id.2148	0.00112867	20.7221
rs56970041	T	G	0.0724144	0.0164471	5.4e-06	order.Erysipelotrichales.id.2148	0.00105588	19.3843
rs62504403	C	T	0.0681159	0.0127883	1.12e-07	order.Erysipelotrichales.id.2148	0.00154454	28.3691
rs7234058	T	C	-0.0945759	0.0194091	9.12e-07	order.Erysipelotrichales.id.2148	0.00129297	23.7425
rs7826267	T	G	-0.0839071	0.0199131	9.28e-06	order.Erysipelotrichales.id.2148	0.000967166	17.754
rs8003149	C	T	0.0538798	0.0116888	4.08e-06	order.Erysipelotrichales.id.2148	0.0011572	21.2466
rs1074800	A	G	0.0492438	0.010887	6.15e-06	family.Erysipelotrichaceae.id.2149	0.00111429	20.4578
rs10781552	C	T	-0.0552212	0.0116074	2.33e-06	family.Erysipelotrichaceae.id.2149	0.00123255	22.6317
rs17530232	A	G	0.10305	0.0224648	2.79e-06	family.Erysipelotrichaceae.id.2149	0.00114603	21.0411
rs1884466	C	T	-0.0475363	0.0106939	9.53e-06	family.Erysipelotrichaceae.id.2149	0.00107626	19.7587
rs2300774	G	A	0.0524152	0.0106784	8.95e-07	family.Erysipelotrichaceae.id.2149	0.001312	24.0924
rs290833	T	G	-0.0497374	0.0111376	8.03e-06	family.Erysipelotrichaceae.id.2149	0.00108619	19.9414
rs35161940	T	C	-0.0806041	0.0167641	1.85e-06	family.Erysipelotrichaceae.id.2149	0.00125895	23.1169
rs4078432	C	T	-0.0608929	0.0133764	4.23e-06	family.Erysipelotrichaceae.id.2149	0.00112867	20.7221
rs56970041	T	G	0.0724144	0.0164471	5.4e-06	family.Erysipelotrichaceae.id.2149	0.00105588	19.3843
rs62504403	C	T	0.0681159	0.0127883	1.12e-07	family.Erysipelotrichaceae.id.2149	0.00154454	28.3691
rs7234058	T	C	-0.0945759	0.0194091	9.12e-07	family.Erysipelotrichaceae.id.2149	0.00129297	23.7425
rs7826267	T	G	-0.0839071	0.0199131	9.28e-06	family.Erysipelotrichaceae.id.2149	0.000967166	17.754
rs8003149	C	T	0.0538798	0.0116888	4.08e-06	family.Erysipelotrichaceae.id.2149	0.0011572	21.2466
rs1074800	A	G	0.0492438	0.010887	6.15e-06	class.Erysipelotrichia.id.2147	0.00111429	20.4578
rs10781552	C	T	-0.0552212	0.0116074	2.33e-06	class.Erysipelotrichia.id.2147	0.00123255	22.6317
rs17530232	A	G	0.10305	0.0224648	2.79e-06	class.Erysipelotrichia.id.2147	0.00114603	21.0411
rs1884466	C	T	-0.0475363	0.0106939	9.53e-06	class.Erysipelotrichia.id.2147	0.00107626	19.7587
rs2300774	G	A	0.0524152	0.0106784	8.95e-07	class.Erysipelotrichia.id.2147	0.001312	24.0924
rs290833	T	G	-0.0497374	0.0111376	8.03e-06	class.Erysipelotrichia.id.2147	0.00108619	19.9414
rs35161940	T	C	-0.0806041	0.0167641	1.85e-06	class.Erysipelotrichia.id.2147	0.00125895	23.1169
rs4078432	C	T	-0.0608929	0.0133764	4.23e-06	class.Erysipelotrichia.id.2147	0.00112867	20.7221
rs56970041	T	G	0.0724144	0.0164471	5.4e-06	class.Erysipelotrichia.id.2147	0.00105588	19.3843
rs62504403	C	T	0.0681159	0.0127883	1.12e-07	class.Erysipelotrichia.id.2147	0.00154454	28.3691
rs7234058	T	C	-0.0945759	0.0194091	9.12e-07	class.Erysipelotrichia.id.2147	0.00129297	23.7425
rs7826267	T	G	-0.0839071	0.0199131	9.28e-06	class.Erysipelotrichia.id.2147	0.000967166	17.754
rs8003149	C	T	0.0538798	0.0116888	4.08e-06	class.Erysipelotrichia.id.2147	0.0011572	21.2466
rs10750258	A	C	-0.0491248	0.010824	8.72e-06	phylum.Proteobacteria.id.2375	0.00112185	20.5968
rs11126162	T	C	-0.0770689	0.0187079	9.26e-06	phylum.Proteobacteria.id.2375	0.000924503	16.9702
rs11715072	G	A	-0.0519289	0.0115246	6.9e-06	phylum.Proteobacteria.id.2375	0.00110582	20.302
rs12150865	C	T	0.0511615	0.0106407	1.54e-06	phylum.Proteobacteria.id.2375	0.00125892	23.1165
rs12467198	C	T	0.0498267	0.011138	6.31e-06	phylum.Proteobacteria.id.2375	0.00109003	20.0119
rs2347697	G	T	0.0502281	0.0108968	4.27e-06	phylum.Proteobacteria.id.2375	0.00115716	21.2458
rs2532663	G	A	-0.125578	0.0258034	7.47e-07	phylum.Proteobacteria.id.2375	0.00128978	23.6838
rs3890996	T	G	-0.0474614	0.0105645	6.95e-06	phylum.Proteobacteria.id.2375	0.00109928	20.1819
rs4340090	C	T	-0.0668162	0.0153387	9.99e-06	phylum.Proteobacteria.id.2375	0.00103356	18.974
rs6707783	C	T	0.0849593	0.0187782	8.09e-06	phylum.Proteobacteria.id.2375	0.00111488	20.4686
rs72771021	C	T	0.141726	0.0309242	7.18e-06	phylum.Proteobacteria.id.2375	0.00114394	21.0028
rs922773	C	T	-0.0803778	0.0157851	3.68e-07	phylum.Proteobacteria.id.2375	0.00141177	25.9271
rs10759623	C	T	-0.162115	0.032151	5.78e-07	family.FamilyXI.id.1936	0.00138438	25.4233
rs11547158	A	G	-0.177599	0.0372795	2.7e-06	family.FamilyXI.id.1936	0.00123597	22.6944
rs17379710	T	C	-0.116383	0.0252125	3.97e-06	family.FamilyXI.id.1936	0.00116051	21.3073
rs2155352	A	G	-0.150538	0.0302319	6.63e-07	family.FamilyXI.id.1936	0.00135012	24.7933
rs2156611	T	C	-0.112486	0.0251099	9.43e-06	family.FamilyXI.id.1936	0.00109304	20.0672
rs3733511	A	G	0.128253	0.0274718	3.39e-06	family.FamilyXI.id.1936	0.001187	21.7942
rs488164	T	G	0.117998	0.025516	4.8e-06	family.FamilyXI.id.1936	0.00116471	21.3845
rs697771	A	G	-0.117677	0.0251491	3.19e-06	family.FamilyXI.id.1936	0.0011924	21.8935
rs10781340	G	A	0.0948915	0.0203221	4.32e-06	genus.Haemophilus.id.3698	0.00118742	21.8019
rs111582866	G	A	-0.124265	0.026016	1.27e-06	genus.Haemophilus.id.3698	0.00124245	22.8137
rs35509	G	A	0.128249	0.0268779	2.01e-06	genus.Haemophilus.id.3698	0.00123988	22.7663
rs4822728	T	C	0.0705861	0.0151388	3.48e-06	genus.Haemophilus.id.3698	0.00118398	21.7387
rs76022354	C	T	0.244638	0.0505504	1.83e-06	genus.Haemophilus.id.3698	0.00127539	23.4192
rs78909003	T	C	-0.246256	0.0503924	1.67e-06	genus.Haemophilus.id.3698	0.0013004	23.8792
rs9328464	T	C	0.0723095	0.0148799	1.42e-06	genus.Haemophilus.id.3698	0.00128597	23.6137
rs9382510	C	T	-0.093521	0.0172649	7.12e-08	genus.Haemophilus.id.3698	0.00159735	29.3406
rs9895850	T	C	-0.192957	0.0416755	2.14e-06	genus.Haemophilus.id.3698	0.00116749	21.4356
rs2715439	C	T	0.0746684	0.0164822	6.27e-06	genus.Actinomyces.id.423	0.00111779	20.522
rs34583783	G	T	0.126596	0.0268461	4.49e-06	genus.Actinomyces.id.423	0.00121102	22.2359
rs35011108	A	G	0.232634	0.0512044	6.34e-06	genus.Actinomyces.id.423	0.0011242	20.6399
rs4073240	G	A	0.0749687	0.0167368	7.94e-06	genus.Actinomyces.id.423	0.0010928	20.0627
rs4146653	G	A	0.0985224	0.0214182	4.5e-06	genus.Actinomyces.id.423	0.0011524	21.1582
rs71315246	A	G	-0.0969809	0.021925	9.83e-06	genus.Actinomyces.id.423	0.00106569	19.5645
rs7915461	T	C	0.18776	0.0401636	5.92e-06	genus.Actinomyces.id.423	0.00119021	21.8532
rs10794359	T	C	-0.0953524	0.02006	2.23e-06	genus.Anaerofilum.id.2053	0.00123046	22.5933
rs1563175	A	C	0.0923834	0.0202157	5.54e-06	genus.Anaerofilum.id.2053	0.00113741	20.8827
rs17012738	T	G	0.0903417	0.0200239	7.24e-06	genus.Anaerofilum.id.2053	0.00110866	20.3542
rs17096874	C	T	-0.126337	0.0268919	2.86e-06	genus.Anaerofilum.id.2053	0.00120198	22.0696
rs356049	G	A	0.132603	0.0289802	6.56e-06	genus.Anaerofilum.id.2053	0.00114027	20.9353
rs4244069	G	A	-0.146775	0.0326594	9.81e-06	genus.Anaerofilum.id.2053	0.00110004	20.1958
rs4506496	G	A	0.10309	0.0212861	1.49e-06	genus.Anaerofilum.id.2053	0.00127728	23.4539
rs712981	A	C	0.10076	0.0202902	6.83e-07	genus.Anaerofilum.id.2053	0.00134281	24.659
rs79598899	C	T	0.182586	0.0357284	3.75e-07	genus.Anaerofilum.id.2053	0.00142196	26.1145
rs816292	T	C	-0.113003	0.02204	2.64e-07	genus.Anaerofilum.id.2053	0.0014313	26.2862
rs9299345	T	C	-0.1364	0.0302372	8.04e-06	genus.Anaerofilum.id.2053	0.00110831	20.3479
rs140912403	C	T	-0.160677	0.0317708	6.2e-07	class.Alphaproteobacteria.id.2379	0.00139267	25.5758
rs34569731	A	G	0.0705145	0.0157564	7.38e-06	class.Alphaproteobacteria.id.2379	0.00109086	20.0272
rs55876211	C	T	-0.080811	0.0184159	7.54e-06	class.Alphaproteobacteria.id.2379	0.00104881	19.2544
rs62285697	C	T	0.0805256	0.0180912	9.76e-06	class.Alphaproteobacteria.id.2379	0.00107911	19.8112
rs76784716	A	G	0.133271	0.0267738	5.09e-07	class.Alphaproteobacteria.id.2379	0.00134918	24.776
rs7960664	G	A	0.0969489	0.0215149	8.84e-06	class.Alphaproteobacteria.id.2379	0.00110593	20.3042
rs9813022	A	G	-0.0751277	0.0153867	1.05e-06	class.Alphaproteobacteria.id.2379	0.00129822	23.839
rs10805326	G	A	0.0775151	0.0139665	3.55e-08	genus.Intestinibacter.id.11345	0.00167676	30.8017
rs11109097	C	T	0.0624272	0.0138539	5.49e-06	genus.Intestinibacter.id.11345	0.00110592	20.3039
rs118030283	G	A	-0.151829	0.0324471	2.67e-06	genus.Intestinibacter.id.11345	0.00119245	21.8944
rs16938435	T	C	-0.112189	0.0235439	1.8e-06	genus.Intestinibacter.id.11345	0.00123653	22.7047
rs2098844	C	T	-0.0575295	0.0128416	6.79e-06	genus.Intestinibacter.id.11345	0.00109313	20.0688
rs2702387	A	G	0.0608559	0.0132145	4.26e-06	genus.Intestinibacter.id.11345	0.00115505	21.2069
rs4327025	G	A	-0.0810346	0.0154397	1.64e-07	genus.Intestinibacter.id.11345	0.00149973	27.5449
rs447950	A	G	0.0628342	0.0136652	5.64e-06	genus.Intestinibacter.id.11345	0.00115149	21.1414
rs478972	T	C	-0.142681	0.0297116	1.82e-06	genus.Intestinibacter.id.11345	0.00125584	23.0598
rs6062862	A	G	0.0924508	0.0204658	6.68e-06	genus.Intestinibacter.id.11345	0.00111143	20.4051
rs62430350	T	C	0.151096	0.0351476	6.84e-06	genus.Intestinibacter.id.11345	0.00100664	18.4794
rs68093214	C	T	0.0662258	0.0149877	9.26e-06	genus.Intestinibacter.id.11345	0.00106346	19.5235
rs6875660	C	T	0.0890455	0.0193905	3.06e-06	genus.Intestinibacter.id.11345	0.00114854	21.0873
rs893394	G	A	0.0583322	0.0130729	7.85e-06	genus.Intestinibacter.id.11345	0.00108442	19.9089
rs9348442	C	T	0.099082	0.0221625	6.26e-06	genus.Intestinibacter.id.11345	0.00108862	19.9861
rs10805326	G	A	0.0566637	0.012276	4.03e-06	family.Peptostreptococcaceae.id.2042	0.00116036	21.3046
rs117020988	C	T	0.182411	0.0372126	1.03e-06	family.Peptostreptococcaceae.id.2042	0.00130844	24.0269
rs12377846	C	A	-0.252	0.0511627	7.26e-07	family.Peptostreptococcaceae.id.2042	0.00132106	24.2589
rs12986312	T	G	0.0571818	0.0125947	5.77e-06	family.Peptostreptococcaceae.id.2042	0.00112267	20.6118
rs1467258	G	A	0.072584	0.0162321	7.9e-06	family.Peptostreptococcaceae.id.2042	0.00108908	19.9944
rs1520207	C	T	0.0525658	0.0112476	3.17e-06	family.Peptostreptococcaceae.id.2042	0.00118952	21.8405
rs4692811	C	T	0.0642075	0.0126913	4.21e-07	family.Peptostreptococcaceae.id.2042	0.00139366	25.594
rs59865771	C	T	-0.0573764	0.0127192	7.69e-06	family.Peptostreptococcaceae.id.2042	0.00110832	20.348
rs59987323	C	T	-0.0537078	0.011443	2.7e-06	family.Peptostreptococcaceae.id.2042	0.0011997	22.0278
rs61841503	G	A	0.0919658	0.0161331	9.8e-09	family.Peptostreptococcaceae.id.2042	0.00176868	32.4933
rs6721459	A	G	0.0509823	0.0111975	5.08e-06	family.Peptostreptococcaceae.id.2042	0.00112903	20.7287
rs76982728	T	C	0.124203	0.0266923	3.24e-06	family.Peptostreptococcaceae.id.2042	0.00117917	21.6504
rs77540684	T	G	0.106725	0.0245638	8.14e-06	family.Peptostreptococcaceae.id.2042	0.00102825	18.8764
rs9573937	A	G	-0.0693637	0.0142907	1.71e-06	family.Peptostreptococcaceae.id.2042	0.00128292	23.5576
rs10810043	A	G	0.0515518	0.0115923	9.27e-06	genus.Coprococcus3.id.11303	0.00107716	19.7754
rs11077359	T	C	-0.0645443	0.0148833	9.64e-06	genus.Coprococcus3.id.11303	0.0010244	18.8058
rs11080344	C	T	0.0516921	0.0113054	4.79e-06	genus.Coprococcus3.id.11303	0.00113863	20.9051
rs13247359	G	A	0.051211	0.0113031	7.33e-06	genus.Coprococcus3.id.11303	0.00111801	20.5262
rs13394391	C	T	-0.0709302	0.0150918	2.2e-06	genus.Coprococcus3.id.11303	0.00120298	22.088
rs178271	T	C	0.145257	0.0294239	7.81e-07	genus.Coprococcus3.id.11303	0.00132708	24.3697
rs34731438	T	G	-0.0626607	0.0137305	7.71e-06	genus.Coprococcus3.id.11303	0.0011343	20.8256
rs4575475	G	A	0.0619514	0.0137787	7.04e-06	genus.Coprococcus3.id.11303	0.00110105	20.2144
rs6994742	C	T	0.0551306	0.0123929	7.84e-06	genus.Coprococcus3.id.11303	0.00107788	19.7885
rs7521171	G	A	-0.0596434	0.0129279	4.32e-06	genus.Coprococcus3.id.11303	0.00115923	21.2838
rs8100692	T	C	0.0577411	0.0113476	4.16e-07	genus.Coprococcus3.id.11303	0.00140978	25.8904
rs12131224	C	T	0.117095	0.02591	7.4e-06	genus.LachnospiraceaeUCG001.id.11321	0.00111241	20.4232
rs2050911	G	A	0.0751466	0.0153934	1.11e-06	genus.LachnospiraceaeUCG001.id.11321	0.00129773	23.83
rs2371284	T	C	-0.0761893	0.0170127	7.56e-06	genus.LachnospiraceaeUCG001.id.11321	0.00109237	20.0548
rs437876	T	C	0.0784637	0.0144768	7.17e-08	genus.LachnospiraceaeUCG001.id.11321	0.00159919	29.3745
rs4981345	T	C	-0.0681973	0.0149831	6.09e-06	genus.LachnospiraceaeUCG001.id.11321	0.00112834	20.716
rs573933	T	C	-0.107898	0.0232346	3.11e-06	genus.LachnospiraceaeUCG001.id.11321	0.00117449	21.5643
rs62496417	T	G	-0.0748504	0.0165681	5.88e-06	genus.LachnospiraceaeUCG001.id.11321	0.00111164	20.409
rs7341608	T	C	-0.0784757	0.0177648	9.48e-06	genus.LachnospiraceaeUCG001.id.11321	0.00106289	19.5132
rs74034332	G	A	0.168045	0.0382637	3.33e-06	genus.LachnospiraceaeUCG001.id.11321	0.00105057	19.2866
rs78848836	A	G	-0.118868	0.0259753	3.38e-06	genus.LachnospiraceaeUCG001.id.11321	0.00114055	20.9404
rs8104225	A	G	0.0892098	0.0197665	8.04e-06	genus.LachnospiraceaeUCG001.id.11321	0.00110939	20.3677
rs9403580	C	T	0.107801	0.0229777	3.47e-06	genus.LachnospiraceaeUCG001.id.11321	0.00119869	22.0092
rs985416	C	T	0.0970258	0.0181807	1.46e-07	genus.LachnospiraceaeUCG001.id.11321	0.00155053	28.4794
rs10827477	A	G	-0.0547387	0.0115163	2.19e-06	genus.Ruminiclostridium5.id.11355	0.00123034	22.591
rs113753996	T	C	0.0820689	0.0174463	3.99e-06	genus.Ruminiclostridium5.id.11355	0.00120512	22.1273
rs1223978	T	C	0.0484169	0.0108254	8.16e-06	genus.Ruminiclostridium5.id.11355	0.00108951	20.0023
rs1492620	T	C	-0.0830505	0.0180073	3.53e-06	genus.Ruminiclostridium5.id.11355	0.00115847	21.2698
rs2482038	C	A	0.0518991	0.0108777	1.7e-06	genus.Ruminiclostridium5.id.11355	0.00123968	22.7627
rs2791343	T	C	0.051717	0.0113369	5.54e-06	genus.Ruminiclostridium5.id.11355	0.00113341	20.8092
rs2833828	G	A	0.0489617	0.0108702	6.82e-06	genus.Ruminiclostridium5.id.11355	0.00110499	20.2868
rs4955951	A	G	-0.0713749	0.0165826	9.96e-06	genus.Ruminiclostridium5.id.11355	0.00100913	18.5251
rs6121460	G	A	0.0932955	0.0199206	2.64e-06	genus.Ruminiclostridium5.id.11355	0.00119453	21.9328
rs79968837	A	G	-0.0950311	0.0193507	1.15e-06	genus.Ruminiclostridium5.id.11355	0.00131331	24.1164
rs8053158	A	G	-0.0740543	0.0159151	5.9e-06	genus.Ruminiclostridium5.id.11355	0.00117915	21.65
rs10829821	T	C	-0.097606	0.0216072	3.47e-06	genus.Ruminiclostridium6.id.11356	0.0011114	20.4047
rs116969552	A	G	-0.166823	0.0376681	9.16e-06	genus.Ruminiclostridium6.id.11356	0.00106832	19.6128
rs11992182	A	C	0.0625299	0.0137876	4.65e-06	genus.Ruminiclostridium6.id.11356	0.00112025	20.5673
rs1756364	G	T	0.0999189	0.0197169	2.54e-07	genus.Ruminiclostridium6.id.11356	0.00139834	25.6801
rs2548459	C	T	0.0554866	0.0122755	6.4e-06	genus.Ruminiclostridium6.id.11356	0.0011128	20.4304
rs35362464	C	A	0.0720077	0.0165387	8.99e-06	genus.Ruminiclostridium6.id.11356	0.00103254	18.9554
rs61060922	T	G	0.15913	0.0322283	1.09e-06	genus.Ruminiclostridium6.id.11356	0.00132755	24.3783
rs663262	T	C	-0.13498	0.0310715	3.39e-06	genus.Ruminiclostridium6.id.11356	0.00102795	18.871
rs67479537	T	C	0.118994	0.026487	9.3e-06	genus.Ruminiclostridium6.id.11356	0.00109928	20.1819
rs71414120	T	G	0.200894	0.0406434	1.08e-06	genus.Ruminiclostridium6.id.11356	0.00133038	24.4304
rs72991535	T	G	0.135604	0.0295174	4.95e-06	genus.Ruminiclostridium6.id.11356	0.00114945	21.1039
rs73176030	T	C	0.058665	0.013208	7.29e-06	genus.Ruminiclostridium6.id.11356	0.00107453	19.7271
rs77193512	A	G	0.0736533	0.0153163	1.3e-06	genus.Ruminiclostridium6.id.11356	0.00125929	23.1233
rs792058	G	A	0.0554234	0.0125423	8.58e-06	genus.Ruminiclostridium6.id.11356	0.00106358	19.5257
rs79968172	G	A	0.11614	0.0243083	1.66e-06	genus.Ruminiclostridium6.id.11356	0.00124311	22.8258
rs9555756	A	C	-0.0804138	0.0176692	7.1e-06	genus.Ruminiclostridium6.id.11356	0.00112808	20.7112
rs10831953	G	A	0.0537537	0.0123746	9.95e-06	order.Bifidobacteriales.id.432	0.0010278	18.8683
rs11655079	T	C	-0.0586146	0.0129952	5.92e-06	order.Bifidobacteriales.id.432	0.00110807	20.3435
rs11745923	G	T	0.0579759	0.0121021	2.49e-06	order.Bifidobacteriales.id.432	0.00124976	22.9481
rs12465599	A	G	0.0530218	0.0117672	7.13e-06	order.Bifidobacteriales.id.432	0.00110582	20.3021
rs13020688	G	A	0.0584045	0.0122081	1.57e-06	order.Bifidobacteriales.id.432	0.00124639	22.886
rs182549	C	T	0.11707	0.0126703	5.94e-20	order.Bifidobacteriales.id.432	0.00463338	85.367
rs1879087	C	T	0.105039	0.0239306	1.05e-06	order.Bifidobacteriales.id.432	0.0010494	19.2651
rs1961273	C	T	0.0688125	0.0131699	1.7e-07	order.Bifidobacteriales.id.432	0.00148636	27.2989
rs4957061	T	C	0.0569873	0.0116907	1.15e-06	order.Bifidobacteriales.id.432	0.00129393	23.7601
rs540489	T	G	-0.0632518	0.013817	5.37e-06	order.Bifidobacteriales.id.432	0.00114137	20.9555
rs55888705	A	G	0.053673	0.0120586	8.66e-06	order.Bifidobacteriales.id.432	0.00107907	19.8104
rs638382	T	C	-0.0602866	0.0122474	5.56e-07	order.Bifidobacteriales.id.432	0.00131942	24.2287
rs6430601	T	G	0.0845099	0.016945	2.46e-07	order.Bifidobacteriales.id.432	0.00135439	24.8719
rs6899771	A	G	-0.0914312	0.0202604	7.28e-06	order.Bifidobacteriales.id.432	0.00110921	20.3644
rs7174549	C	T	0.0551726	0.0124655	6.87e-06	order.Bifidobacteriales.id.432	0.00106701	19.5887
rs7322849	T	C	0.110676	0.0200996	1.74e-08	order.Bifidobacteriales.id.432	0.0016505	30.3185
rs73797465	T	G	-0.0942612	0.0208421	4.85e-06	order.Bifidobacteriales.id.432	0.00111403	20.4531
rs7570971	A	C	0.112508	0.0125178	2.53e-19	order.Bifidobacteriales.id.432	0.00438531	80.7764
rs7588568	A	C	-0.060716	0.0130605	3.73e-06	order.Bifidobacteriales.id.432	0.001177	21.6104
rs857444	C	T	0.0553965	0.0120669	3.82e-06	order.Bifidobacteriales.id.432	0.00114782	21.074
rs10831953	G	A	0.0537537	0.0123746	9.95e-06	family.Bifidobacteriaceae.id.433	0.0010278	18.8683
rs11655079	T	C	-0.0586146	0.0129952	5.92e-06	family.Bifidobacteriaceae.id.433	0.00110807	20.3435
rs11745923	G	T	0.0579759	0.0121021	2.49e-06	family.Bifidobacteriaceae.id.433	0.00124976	22.9481
rs12465599	A	G	0.0530218	0.0117672	7.13e-06	family.Bifidobacteriaceae.id.433	0.00110582	20.3021
rs13020688	G	A	0.0584045	0.0122081	1.57e-06	family.Bifidobacteriaceae.id.433	0.00124639	22.886
rs182549	C	T	0.11707	0.0126703	5.94e-20	family.Bifidobacteriaceae.id.433	0.00463338	85.367
rs1879087	C	T	0.105039	0.0239306	1.05e-06	family.Bifidobacteriaceae.id.433	0.0010494	19.2651
rs1961273	C	T	0.0688125	0.0131699	1.7e-07	family.Bifidobacteriaceae.id.433	0.00148636	27.2989
rs4957061	T	C	0.0569873	0.0116907	1.15e-06	family.Bifidobacteriaceae.id.433	0.00129393	23.7601
rs540489	T	G	-0.0632518	0.013817	5.37e-06	family.Bifidobacteriaceae.id.433	0.00114137	20.9555
rs55888705	A	G	0.053673	0.0120586	8.66e-06	family.Bifidobacteriaceae.id.433	0.00107907	19.8104
rs638382	T	C	-0.0602866	0.0122474	5.56e-07	family.Bifidobacteriaceae.id.433	0.00131942	24.2287
rs6430601	T	G	0.0845099	0.016945	2.46e-07	family.Bifidobacteriaceae.id.433	0.00135439	24.8719
rs6899771	A	G	-0.0914312	0.0202604	7.28e-06	family.Bifidobacteriaceae.id.433	0.00110921	20.3644
rs7174549	C	T	0.0551726	0.0124655	6.87e-06	family.Bifidobacteriaceae.id.433	0.00106701	19.5887
rs7322849	T	C	0.110676	0.0200996	1.74e-08	family.Bifidobacteriaceae.id.433	0.0016505	30.3185
rs73797465	T	G	-0.0942612	0.0208421	4.85e-06	family.Bifidobacteriaceae.id.433	0.00111403	20.4531
rs7570971	A	C	0.112508	0.0125178	2.53e-19	family.Bifidobacteriaceae.id.433	0.00438531	80.7764
rs7588568	A	C	-0.060716	0.0130605	3.73e-06	family.Bifidobacteriaceae.id.433	0.001177	21.6104
rs857444	C	T	0.0553965	0.0120669	3.82e-06	family.Bifidobacteriaceae.id.433	0.00114782	21.074
rs10965428	C	A	-0.119902	0.0258219	4.29e-06	family.Pasteurellaceae.id.3689	0.00117427	21.5602
rs111582866	G	A	-0.113957	0.0256403	7.07e-06	family.Pasteurellaceae.id.3689	0.0010759	19.7521
rs12050685	A	G	-0.0670948	0.015239	9.19e-06	family.Pasteurellaceae.id.3689	0.00105586	19.3839
rs16970009	A	G	0.187381	0.0429572	7.32e-06	family.Pasteurellaceae.id.3689	0.00103641	19.0265
rs35510	A	G	0.122729	0.0264958	4.02e-06	family.Pasteurellaceae.id.3689	0.00116852	21.4545
rs4822728	T	C	0.0685479	0.0149032	4.72e-06	family.Pasteurellaceae.id.3689	0.0011522	21.1545
rs6972479	A	G	-0.0781862	0.0175366	7.75e-06	family.Pasteurellaceae.id.3689	0.00108268	19.8769
rs72756943	G	A	0.13988	0.0303029	3.35e-06	family.Pasteurellaceae.id.3689	0.00116049	21.3069
rs73139353	A	C	-0.222573	0.0484634	8.71e-06	family.Pasteurellaceae.id.3689	0.00114873	21.0907
rs76022354	C	T	0.24289	0.0500406	1.83e-06	family.Pasteurellaceae.id.3689	0.00128297	23.5586
rs78909003	T	C	-0.241159	0.0498372	2.05e-06	family.Pasteurellaceae.id.3689	0.00127511	23.4141
rs9382510	C	T	-0.0881865	0.0169965	2.48e-07	family.Pasteurellaceae.id.3689	0.00146572	26.9192
rs9895850	T	C	-0.176406	0.041017	9.08e-06	family.Pasteurellaceae.id.3689	0.00100755	18.496
rs9938097	T	C	-0.0710386	0.0158024	8.23e-06	family.Pasteurellaceae.id.3689	0.00110069	20.2077
rs10965428	C	A	-0.119902	0.0258219	4.29e-06	order.Pasteurellales.id.3688	0.00117427	21.5602
rs111582866	G	A	-0.113957	0.0256403	7.07e-06	order.Pasteurellales.id.3688	0.0010759	19.7521
rs12050685	A	G	-0.0670948	0.015239	9.19e-06	order.Pasteurellales.id.3688	0.00105586	19.3839
rs16970009	A	G	0.187381	0.0429572	7.32e-06	order.Pasteurellales.id.3688	0.00103641	19.0265
rs35510	A	G	0.122729	0.0264958	4.02e-06	order.Pasteurellales.id.3688	0.00116852	21.4545
rs4822728	T	C	0.0685479	0.0149032	4.72e-06	order.Pasteurellales.id.3688	0.0011522	21.1545
rs6972479	A	G	-0.0781862	0.0175366	7.75e-06	order.Pasteurellales.id.3688	0.00108268	19.8769
rs72756943	G	A	0.13988	0.0303029	3.35e-06	order.Pasteurellales.id.3688	0.00116049	21.3069
rs73139353	A	C	-0.222573	0.0484634	8.71e-06	order.Pasteurellales.id.3688	0.00114873	21.0907
rs76022354	C	T	0.24289	0.0500406	1.83e-06	order.Pasteurellales.id.3688	0.00128297	23.5586
rs78909003	T	C	-0.241159	0.0498372	2.05e-06	order.Pasteurellales.id.3688	0.00127511	23.4141
rs9382510	C	T	-0.0881865	0.0169965	2.48e-07	order.Pasteurellales.id.3688	0.00146572	26.9192
rs9895850	T	C	-0.176406	0.041017	9.08e-06	order.Pasteurellales.id.3688	0.00100755	18.496
rs9938097	T	C	-0.0710386	0.0158024	8.23e-06	order.Pasteurellales.id.3688	0.00110069	20.2077
rs11766971	T	C	0.0476376	0.010646	9.4e-06	phylum.Actinobacteria.id.400	0.00109056	20.0216
rs12528285	C	T	0.0809469	0.0180784	5.69e-06	phylum.Actinobacteria.id.400	0.00109196	20.0473
rs13192624	T	C	-0.0522862	0.0117742	9.33e-06	phylum.Actinobacteria.id.400	0.00107409	19.719
rs1397793	G	A	-0.0521387	0.0111587	3.74e-06	phylum.Actinobacteria.id.400	0.00118898	21.8306
rs1879087	C	T	0.101683	0.0216503	2.48e-07	phylum.Actinobacteria.id.400	0.0012013	22.0571
rs4429415	C	T	0.0581908	0.0111343	2.05e-07	phylum.Actinobacteria.id.400	0.00148708	27.3121
rs4988235	G	A	0.084524	0.0114729	1.12e-13	phylum.Actinobacteria.id.400	0.00295072	54.2733
rs55888705	A	G	0.0534221	0.0109975	1.31e-06	phylum.Actinobacteria.id.400	0.00128497	23.5954
rs638382	T	C	-0.0501706	0.0111272	5.03e-06	phylum.Actinobacteria.id.400	0.00110725	20.3284
rs6430601	T	G	0.0700828	0.0153019	2.38e-06	phylum.Actinobacteria.id.400	0.00114244	20.9752
rs6496870	T	C	0.0510777	0.0113809	4.62e-06	phylum.Actinobacteria.id.400	0.00109707	20.1413
rs6743026	T	C	0.0589446	0.0134622	9.88e-06	phylum.Actinobacteria.id.400	0.00104424	19.1703
rs74037001	G	A	-0.0819391	0.0165334	6.71e-07	phylum.Actinobacteria.id.400	0.00133746	24.5605
rs75211493	G	A	0.0840786	0.0184739	9.27e-06	phylum.Actinobacteria.id.400	0.00112815	20.7125
rs7570971	A	C	0.086653	0.0113623	1.41e-14	phylum.Actinobacteria.id.400	0.00316127	58.1584
rs80124826	T	C	-0.124191	0.0278566	8.75e-06	phylum.Actinobacteria.id.400	0.00108257	19.8748
rs8047955	A	G	0.0521115	0.0111192	2.66e-06	phylum.Actinobacteria.id.400	0.00119619	21.9632
rs857444	C	T	0.0507315	0.0109885	3.8e-06	phylum.Actinobacteria.id.400	0.00116086	21.3137
rs9833771	T	C	0.0490077	0.0106564	4.07e-06	phylum.Actinobacteria.id.400	0.00115188	21.1486
rs12022129	G	A	0.0619356	0.0138937	8e-06	genus.Bifidobacterium.id.436	0.00108236	19.871
rs12465599	A	G	0.0535787	0.0118217	6.27e-06	genus.Bifidobacterium.id.436	0.00111876	20.5399
rs13020688	G	A	0.0562696	0.0122617	4.07e-06	genus.Bifidobacterium.id.436	0.00114695	21.0581
rs182549	C	T	0.119703	0.0127294	1.28e-20	genus.Bifidobacterium.id.436	0.00479856	88.4252
rs1879087	C	T	0.105365	0.0240529	1.45e-06	genus.Bifidobacterium.id.436	0.00104521	19.1881
rs1961273	C	T	0.0674036	0.0132319	3.51e-07	genus.Bifidobacterium.id.436	0.00141289	25.9477
rs2491158	G	A	0.0712624	0.015983	8.05e-06	genus.Bifidobacterium.id.436	0.00108277	19.8784
rs2686790	T	C	0.070741	0.0157926	7.5e-06	genus.Bifidobacterium.id.436	0.00109285	20.0637
rs540489	T	G	-0.0637641	0.0138746	5.19e-06	genus.Bifidobacterium.id.436	0.0011503	21.1197
rs55888705	A	G	0.0546319	0.0121139	6.67e-06	genus.Bifidobacterium.id.436	0.00110776	20.3378
rs56108664	T	C	0.0729971	0.0157926	2.44e-06	genus.Bifidobacterium.id.436	0.00116359	21.3639
rs5746486	T	C	-0.0536216	0.0120801	9e-06	genus.Bifidobacterium.id.436	0.00107319	19.7023
rs62181700	G	A	-0.0624643	0.0131205	2.17e-06	genus.Bifidobacterium.id.436	0.00123431	22.6641
rs638382	T	C	-0.0650864	0.0123008	9.45e-08	genus.Bifidobacterium.id.436	0.00152424	27.9958
rs6430601	T	G	0.0796261	0.0170313	1.09e-06	genus.Bifidobacterium.id.436	0.00119041	21.857
rs7322849	T	C	0.112428	0.0201813	1.08e-08	genus.Bifidobacterium.id.436	0.00168936	31.0336
rs73797465	T	G	-0.0953566	0.0209236	4.38e-06	genus.Bifidobacterium.id.436	0.00113119	20.7684
rs75344046	C	T	0.232354	0.0505979	4.86e-06	genus.Bifidobacterium.id.436	0.00114852	21.0869
rs7570971	A	C	0.113335	0.0125748	2.01e-19	genus.Bifidobacterium.id.436	0.00440973	81.2282
rs857444	C	T	0.0558234	0.0121219	3.57e-06	genus.Bifidobacterium.id.436	0.00115502	21.2064
rs11655079	T	C	-0.0560674	0.0124286	5.93e-06	class.Actinobacteria.id.419	0.00110841	20.3496
rs11745923	G	T	0.0563759	0.0115529	1.58e-06	class.Actinobacteria.id.419	0.0012967	23.8111
rs12049045	A	G	0.0510452	0.0114325	8.63e-06	class.Actinobacteria.id.419	0.00108582	19.9345
rs134366	G	A	0.111877	0.023501	1.5e-06	class.Actinobacteria.id.419	0.00123416	22.6612
rs1376754	G	A	0.0509242	0.0112503	6.71e-06	class.Actinobacteria.id.419	0.00111593	20.4879
rs1515761	T	C	0.0762317	0.0169884	4.96e-06	class.Actinobacteria.id.419	0.00109671	20.1346
rs182549	C	T	0.111489	0.012066	3.79e-20	class.Actinobacteria.id.419	0.00463367	85.3725
rs1961273	C	T	0.0602969	0.0126047	1.75e-06	class.Actinobacteria.id.419	0.00124619	22.8824
rs35564151	G	A	0.05389	0.0114886	1.87e-06	class.Actinobacteria.id.419	0.0011983	22.0019
rs4945008	A	G	0.0540741	0.0121393	5.39e-06	class.Actinobacteria.id.419	0.00108073	19.841
rs4954556	A	G	0.1226	0.0247436	2.9e-07	class.Actinobacteria.id.419	0.00133683	24.5489
rs4957061	T	C	0.0496002	0.0111773	9.66e-06	class.Actinobacteria.id.419	0.00107257	19.6909
rs62168955	T	C	0.244958	0.0499791	2.14e-06	class.Actinobacteria.id.419	0.00130809	24.0204
rs6430601	T	G	0.0760397	0.0161513	1.06e-06	class.Actinobacteria.id.419	0.0012071	22.1637
rs6660520	A	G	0.0711483	0.0134495	1.11e-07	class.Actinobacteria.id.419	0.00152353	27.9827
rs6730157	G	A	0.107534	0.0119089	2.43e-19	class.Actinobacteria.id.419	0.00442614	81.5319
rs72767435	T	C	-0.126352	0.0273626	2.57e-06	class.Actinobacteria.id.419	0.00116131	21.322
rs7322849	T	C	0.0944467	0.0192976	6.21e-07	class.Actinobacteria.id.419	0.00130437	23.9521
rs80083040	T	G	0.155784	0.0348017	8.62e-06	class.Actinobacteria.id.419	0.00109137	20.0365
rs8047955	A	G	0.0575816	0.0116762	8.34e-07	class.Actinobacteria.id.419	0.0013243	24.3186
rs857444	C	T	0.0509553	0.011539	8.92e-06	class.Actinobacteria.id.419	0.00106213	19.4991
rs961091	G	A	0.0501255	0.011255	8.68e-06	class.Actinobacteria.id.419	0.00108034	19.8338
rs10842464	T	C	-0.0758215	0.0172568	6.6e-06	genus.Paraprevotella.id.962	0.0010515	19.3037
rs140997932	T	C	-0.162376	0.0354178	2.11e-06	genus.Paraprevotella.id.962	0.00114473	21.0172
rs145020347	A	G	-0.12465	0.0262323	4.03e-06	genus.Paraprevotella.id.962	0.00122964	22.5781
rs17109926	A	G	-0.0988335	0.0216172	6.75e-06	genus.Paraprevotella.id.962	0.00113846	20.9019
rs17785622	A	G	0.248065	0.0524304	1.93e-06	genus.Paraprevotella.id.962	0.00121909	22.3842
rs2081023	A	G	-0.122561	0.0236507	2.64e-07	genus.Paraprevotella.id.962	0.00146211	26.8528
rs3008582	T	C	0.10572	0.0227246	4.36e-06	genus.Paraprevotella.id.962	0.00117873	21.6422
rs3801748	G	A	0.0779721	0.0171691	5.2e-06	genus.Paraprevotella.id.962	0.0011233	20.6233
rs4756632	G	T	-0.138905	0.0289897	3.82e-06	genus.Paraprevotella.id.962	0.00125029	22.9577
rs4767113	C	T	0.0882466	0.018382	2.14e-06	genus.Paraprevotella.id.962	0.00125507	23.0457
rs7240324	T	G	-0.10229	0.0226948	5.96e-06	genus.Paraprevotella.id.962	0.00110646	20.3139
rs9602779	A	C	-0.106692	0.0220264	6.93e-07	genus.Paraprevotella.id.962	0.00127768	23.4614
rs9900242	A	G	-0.0852967	0.0175212	1.14e-06	genus.Paraprevotella.id.962	0.00129056	23.6981
rs10872669	A	G	-0.123071	0.0275665	9.49e-06	family.BacteroidalesS24.7group.id.11173	0.00108561	19.9306
rs12748533	G	T	-0.0821108	0.0172701	2.59e-06	family.BacteroidalesS24.7group.id.11173	0.00123106	22.6042
rs17043785	T	C	-0.176187	0.0347133	5.12e-07	family.BacteroidalesS24.7group.id.11173	0.00140264	25.7592
rs61508842	T	C	0.122574	0.0272389	7.83e-06	family.BacteroidalesS24.7group.id.11173	0.00110292	20.2487
rs689695	C	A	0.0814578	0.0167057	1.28e-06	family.BacteroidalesS24.7group.id.11173	0.00129472	23.7746
rs7217209	C	T	0.0843019	0.0187308	8.43e-06	family.BacteroidalesS24.7group.id.11173	0.00110327	20.2553
rs738193	T	C	0.0847328	0.0165856	3.82e-07	family.BacteroidalesS24.7group.id.11173	0.0014211	26.0986
rs78609301	A	G	-0.0867065	0.0195709	7.09e-06	family.BacteroidalesS24.7group.id.11173	0.0010691	19.6273
rs941000	C	T	0.0850266	0.0163382	3.16e-07	family.BacteroidalesS24.7group.id.11173	0.00147455	27.0817
rs10873449	T	C	0.0654843	0.0143973	4.11e-06	genus.RuminococcaceaeUCG005.id.11363	0.00112673	20.6864
rs10937802	G	A	0.0755811	0.0168226	8.17e-06	genus.RuminococcaceaeUCG005.id.11363	0.00109942	20.1844
rs10950694	T	C	0.0577628	0.011412	4.3e-07	genus.RuminococcaceaeUCG005.id.11363	0.00139498	25.6182
rs114279581	A	G	-0.146604	0.0316034	3.22e-06	genus.RuminococcaceaeUCG005.id.11363	0.00117197	21.5179
rs12288512	A	G	0.066635	0.0144356	3.1e-06	genus.RuminococcaceaeUCG005.id.11363	0.00116047	21.3066
rs12458218	T	C	0.0677322	0.0144525	2.41e-06	genus.RuminococcaceaeUCG005.id.11363	0.00119615	21.9625
rs2893871	G	A	-0.073644	0.015548	3.54e-06	genus.RuminococcaceaeUCG005.id.11363	0.00122179	22.4338
rs34781347	G	A	0.188685	0.0386484	6.05e-07	genus.RuminococcaceaeUCG005.id.11363	0.00129792	23.8335
rs55793120	T	C	0.121548	0.0279546	7.37e-06	genus.RuminococcaceaeUCG005.id.11363	0.00102977	18.9044
rs72776570	C	A	0.087067	0.0197179	5.36e-06	genus.RuminococcaceaeUCG005.id.11363	0.001062	19.4968
rs7449320	C	A	0.0599163	0.0130836	4.81e-06	genus.RuminococcaceaeUCG005.id.11363	0.00114219	20.9706
rs7555878	A	G	0.0586677	0.0125277	2.81e-06	genus.RuminococcaceaeUCG005.id.11363	0.00119436	21.9296
rs7586445	G	A	0.0782349	0.0176458	8.81e-06	genus.RuminococcaceaeUCG005.id.11363	0.00107067	19.6561
rs898577	T	C	-0.123012	0.0286671	7.46e-06	genus.RuminococcaceaeUCG005.id.11363	0.00100299	18.4122
rs10875374	C	T	-0.0536759	0.0119436	8.1e-06	family.Clostridiaceae1.id.1869	0.00110005	20.196
rs12186080	G	A	0.0748236	0.016246	5.34e-06	family.Clostridiaceae1.id.1869	0.00115527	21.211
rs12341505	G	A	0.0814503	0.0179338	4.54e-06	family.Clostridiaceae1.id.1869	0.00112345	20.626
rs2795528	G	A	-0.180969	0.0390911	3.81e-06	family.Clostridiaceae1.id.1869	0.0011672	21.4303
rs2817172	C	T	0.0563367	0.012392	5.27e-06	family.Clostridiaceae1.id.1869	0.00112567	20.6668
rs4723021	T	C	-0.106376	0.0241944	7.42e-06	family.Clostridiaceae1.id.1869	0.00105294	19.3302
rs550843	T	C	-0.0734787	0.0168383	7.09e-06	family.Clostridiaceae1.id.1869	0.00103723	19.0415
rs56188186	A	G	0.0967774	0.0217471	8.24e-06	family.Clostridiaceae1.id.1869	0.00107864	19.8025
rs62397761	A	G	0.0615805	0.0136198	9.08e-06	family.Clostridiaceae1.id.1869	0.00111343	20.4419
rs881532	A	G	-0.0533035	0.0119011	7.9e-06	family.Clostridiaceae1.id.1869	0.00109261	20.0593
rs10885477	T	C	-0.135137	0.0301894	8.6e-06	genus.Holdemania.id.2157	0.00109135	20.0361
rs11080063	G	A	-0.0665238	0.0149837	6.67e-06	genus.Holdemania.id.2157	0.00107361	19.7102
rs111745969	A	G	0.120677	0.0265781	3.71e-06	genus.Holdemania.id.2157	0.00112283	20.6147
rs113593397	A	G	-0.128935	0.0282526	9.36e-06	genus.Holdemania.id.2157	0.00113431	20.8257
rs116500994	G	T	-0.13755	0.0293386	2.34e-06	genus.Holdemania.id.2157	0.00119709	21.9797
rs12701617	A	G	-0.0660617	0.0149427	9.52e-06	genus.Holdemania.id.2157	0.00106459	19.5443
rs1867876	T	C	0.0842919	0.0162192	2.74e-07	genus.Holdemania.id.2157	0.00147053	27.0078
rs4146507	C	T	0.079488	0.0177002	7.23e-06	genus.Holdemania.id.2157	0.00109842	20.1661
rs6133067	T	C	0.0910829	0.0178561	5.17e-07	genus.Holdemania.id.2157	0.00141673	26.0182
rs73139538	G	A	-0.148594	0.0327469	7.77e-06	genus.Holdemania.id.2157	0.00112143	20.589
rs77293403	A	G	0.164556	0.0341775	1.77e-06	genus.Holdemania.id.2157	0.00126242	23.1807
rs80149660	C	T	-0.232987	0.0519183	6.04e-06	genus.Holdemania.id.2157	0.00109685	20.1372
rs9500080	C	T	0.0926764	0.0178886	4.09e-07	genus.Holdemania.id.2157	0.00146134	26.8387
rs9529719	T	C	0.074038	0.0160494	5.97e-06	genus.Holdemania.id.2157	0.00115901	21.2797
rs967319	T	C	0.0788638	0.0176744	8.38e-06	genus.Holdemania.id.2157	0.00108442	19.9087
rs10890671	T	C	-0.0537401	0.0118848	6.52e-06	genus.Collinsella.id.815	0.0011136	20.445
rs11597285	G	T	-0.0537947	0.0120548	9.38e-06	genus.Collinsella.id.815	0.00108464	19.9127
rs1496626	T	C	-0.0722307	0.01616	6.78e-06	genus.Collinsella.id.815	0.00108814	19.9772
rs149807560	C	A	-0.104264	0.0235841	7.1e-06	genus.Collinsella.id.815	0.00106456	19.5438
rs2103510	G	A	0.0786551	0.0168217	2.42e-06	genus.Collinsella.id.815	0.00119069	21.8621
rs62102630	A	G	-0.0696299	0.0153325	8.31e-06	genus.Collinsella.id.815	0.00112326	20.6226
rs62448871	C	A	-0.0540309	0.0120324	6.78e-06	genus.Collinsella.id.815	0.00109825	20.163
rs73052258	G	A	0.0930178	0.0202658	1.72e-06	genus.Collinsella.id.815	0.00114737	21.0659
rs75672793	A	G	-0.108908	0.0240522	6.14e-06	genus.Collinsella.id.815	0.00111668	20.5016
rs9541268	C	A	0.09597	0.0197312	8.79e-07	genus.Collinsella.id.815	0.00128826	23.6559
rs10898797	C	T	0.12238	0.0274683	8.85e-06	genus.Tyzzerella3.id.11335	0.00108116	19.8489
rs112102233	A	G	-0.216348	0.0477575	6.18e-06	genus.Tyzzerella3.id.11335	0.00111773	20.5211
rs1232220	G	T	-0.143869	0.031828	7.91e-06	genus.Tyzzerella3.id.11335	0.00111284	20.4312
rs17706273	T	C	-0.140368	0.0274708	5.88e-07	genus.Tyzzerella3.id.11335	0.00142161	26.1079
rs191093	G	A	0.159008	0.0353306	6.76e-06	genus.Tyzzerella3.id.11335	0.00110321	20.2541
rs4904512	T	C	-0.117151	0.0250306	3.09e-06	genus.Tyzzerella3.id.11335	0.00119298	21.9042
rs55799124	A	G	-0.11435	0.0238604	1.34e-06	genus.Tyzzerella3.id.11335	0.00125076	22.9664
rs67476743	T	G	0.132164	0.022208	3.74e-09	genus.Tyzzerella3.id.11335	0.00192739	35.4146
rs6920448	C	T	-0.141081	0.0305446	4.15e-06	genus.Tyzzerella3.id.11335	0.00116188	21.3326
rs7019909	T	C	0.144156	0.0301626	1.76e-06	genus.Tyzzerella3.id.11335	0.0012439	22.8402
rs7333521	T	C	-0.207191	0.0453121	4.88e-06	genus.Tyzzerella3.id.11335	0.00113873	20.907
rs75091807	G	T	-0.184966	0.0383029	1.71e-06	genus.Tyzzerella3.id.11335	0.0012699	23.3183
rs7561370	T	C	0.131341	0.0286292	1.52e-06	genus.Tyzzerella3.id.11335	0.00114626	21.0454
rs10899911	A	G	-0.0717102	0.0148151	1.15e-06	genus.Parasutterella.id.2892	0.00127584	23.4275
rs11715853	G	A	-0.0662952	0.0146114	6.23e-06	genus.Parasutterella.id.2892	0.00112123	20.5853
rs2090816	A	C	0.0840967	0.0177315	2.9e-06	genus.Parasutterella.id.2892	0.001225	22.4928
rs2387977	T	C	-0.0681778	0.0134756	5.38e-07	genus.Parasutterella.id.2892	0.00139376	25.5958
rs35055552	T	C	0.109554	0.0235433	3.35e-06	genus.Parasutterella.id.2892	0.00117927	21.6521
rs55877868	A	C	-0.104458	0.0228089	2.87e-06	genus.Parasutterella.id.2892	0.00114229	20.9724
rs62273907	A	G	0.229468	0.0502262	5.88e-06	genus.Parasutterella.id.2892	0.00113682	20.8718
rs6809952	G	A	-0.0684957	0.0150892	8.13e-06	genus.Parasutterella.id.2892	0.0011223	20.605
rs6828768	C	T	0.0636852	0.0132645	1.78e-06	genus.Parasutterella.id.2892	0.0012553	23.05
rs7303158	C	T	0.0646859	0.0134256	1.33e-06	genus.Parasutterella.id.2892	0.00126417	23.2129
rs7311004	T	C	-0.0617522	0.0136438	5.92e-06	genus.Parasutterella.id.2892	0.0011157	20.4837
rs7572229	G	A	0.066273	0.0132736	6.32e-07	genus.Parasutterella.id.2892	0.0013574	24.9272
rs78383039	T	C	-0.146315	0.0297119	1.57e-06	genus.Parasutterella.id.2892	0.00132051	24.2488
rs8039785	T	G	0.0618345	0.0133	3.62e-06	genus.Parasutterella.id.2892	0.00117719	21.6139
rs823424	G	A	-0.0713448	0.0156958	4.95e-06	genus.Parasutterella.id.2892	0.0011253	20.6601
rs10904297	A	G	-0.167804	0.0389812	2.69e-06	genus..Ruminococcustorquesgroup.id.14377	0.00100939	18.5298
rs10967781	C	A	0.0507994	0.0113322	8.37e-06	genus..Ruminococcustorquesgroup.id.14377	0.00109449	20.0938
rs12434631	A	G	0.074697	0.0153401	2.77e-06	genus..Ruminococcustorquesgroup.id.14377	0.0012912	23.7099
rs1475330	T	C	0.0523492	0.01182	8.13e-06	genus..Ruminococcustorquesgroup.id.14377	0.00106836	19.6137
rs158487	A	G	0.0531781	0.0116341	7.52e-06	genus..Ruminococcustorquesgroup.id.14377	0.00113791	20.8919
rs35866622	T	C	-0.0612024	0.0109421	2.21e-08	genus..Ruminococcustorquesgroup.id.14377	0.00170292	31.2831
rs4073731	T	C	0.0651948	0.0142221	4.05e-06	genus..Ruminococcustorquesgroup.id.14377	0.00114446	21.0123
rs77034621	T	G	-0.151553	0.0335878	6.07e-06	genus..Ruminococcustorquesgroup.id.14377	0.00110888	20.3583
rs8080469	G	A	0.0490727	0.0107036	3.5e-06	genus..Ruminococcustorquesgroup.id.14377	0.00114478	21.0181
rs8141465	A	G	0.0480778	0.0107442	9.65e-06	genus..Ruminococcustorquesgroup.id.14377	0.0010906	20.0224
rs10916131	C	T	-0.069333	0.0146753	2.87e-06	genus.RuminococcaceaeUCG002.id.11360	0.00121556	22.3193
rs10927423	C	A	-0.0713617	0.0147712	8.5e-07	genus.RuminococcaceaeUCG002.id.11360	0.001271	23.3386
rs10964441	G	A	-0.14906	0.034486	7.45e-06	genus.RuminococcaceaeUCG002.id.11360	0.00101764	18.6816
rs113147300	A	G	-0.075842	0.0164562	7.69e-06	genus.RuminococcaceaeUCG002.id.11360	0.0011568	21.2391
rs11607472	A	G	-0.0780229	0.0176325	7.19e-06	genus.RuminococcaceaeUCG002.id.11360	0.00106648	19.5791
rs116974815	C	A	-0.189731	0.0396566	2.03e-06	genus.RuminococcaceaeUCG002.id.11360	0.00124653	22.8886
rs11750293	G	T	-0.0578304	0.0120512	1.76e-06	genus.RuminococcaceaeUCG002.id.11360	0.00125402	23.0264
rs12463378	A	G	-0.0522061	0.0112086	2.96e-06	genus.RuminococcaceaeUCG002.id.11360	0.00118147	21.6926
rs15256	C	T	0.0732376	0.016834	9.46e-06	genus.RuminococcaceaeUCG002.id.11360	0.00103097	18.9265
rs55793120	T	C	0.137396	0.027414	4.81e-07	genus.RuminococcaceaeUCG002.id.11360	0.00136776	25.1178
rs56030423	G	A	-0.0982874	0.0216344	6.3e-06	genus.RuminococcaceaeUCG002.id.11360	0.00112413	20.6386
rs57079348	T	G	-0.076573	0.017282	7.22e-06	genus.RuminococcaceaeUCG002.id.11360	0.0010693	19.631
rs6542556	A	G	0.050974	0.011406	7.86e-06	genus.RuminococcaceaeUCG002.id.11360	0.00108782	19.9713
rs6793778	C	T	-0.0558706	0.0125258	9.81e-06	genus.RuminococcaceaeUCG002.id.11360	0.00108364	19.8945
rs7120052	A	C	0.0624796	0.0135523	1.97e-06	genus.RuminococcaceaeUCG002.id.11360	0.00115757	21.2533
rs7155595	C	A	0.0569929	0.0116986	1.15e-06	genus.RuminococcaceaeUCG002.id.11360	0.00129244	23.7327
rs7249614	A	G	-0.0492778	0.0110807	9.07e-06	genus.RuminococcaceaeUCG002.id.11360	0.00107722	19.7764
rs7342369	C	A	-0.0527803	0.0116023	5.66e-06	genus.RuminococcaceaeUCG002.id.11360	0.0011271	20.6933
rs76847269	A	G	0.163508	0.0356151	5.17e-06	genus.RuminococcaceaeUCG002.id.11360	0.00114792	21.0759
rs77564310	A	C	-0.0713093	0.0140855	3.29e-07	genus.RuminococcaceaeUCG002.id.11360	0.00139553	25.6284
rs79016051	C	T	-0.0887747	0.0189424	2.34e-06	genus.RuminococcaceaeUCG002.id.11360	0.00119616	21.9626
rs882348	A	G	-0.0799946	0.0178618	5.45e-06	genus.RuminococcaceaeUCG002.id.11360	0.00109244	20.0561
rs10927394	G	T	-0.232262	0.0512364	7.02e-06	genus.Faecalibacterium.id.2057	0.00111921	20.5483
rs114946999	C	T	-0.0861565	0.01896	5.7e-06	genus.Faecalibacterium.id.2057	0.00112463	20.6478
rs11776390	T	C	-0.078354	0.017183	6.4e-06	genus.Faecalibacterium.id.2057	0.00113248	20.7921
rs1271565	C	T	-0.0576251	0.0119649	1.3e-06	genus.Faecalibacterium.id.2057	0.00126315	23.1942
rs12753492	A	C	0.0641305	0.0149933	8.8e-06	genus.Faecalibacterium.id.2057	0.000996552	18.294
rs2835874	T	C	-0.0866356	0.0196496	7.54e-06	genus.Faecalibacterium.id.2057	0.00105883	19.4385
rs6910935	A	G	0.134864	0.0277032	1.38e-06	genus.Faecalibacterium.id.2057	0.00129054	23.6978
rs75499067	C	T	0.227585	0.0465522	1.76e-06	genus.Faecalibacterium.id.2057	0.00130149	23.8991
rs79656633	T	C	0.145631	0.0323019	8.14e-06	genus.Faecalibacterium.id.2057	0.00110706	20.3248
rs9536330	T	C	-0.048317	0.010797	5.33e-06	genus.Faecalibacterium.id.2057	0.00109074	20.0248
rs10931481	G	A	0.0610096	0.0130484	3.38e-06	genus..Ruminococcusgauvreauiigroup.id.11342	0.00119059	21.8603
rs12079579	A	G	0.0955324	0.0213436	5.04e-06	genus..Ruminococcusgauvreauiigroup.id.11342	0.00109117	20.0328
rs12539819	C	T	0.110654	0.0240684	4.49e-06	genus..Ruminococcusgauvreauiigroup.id.11342	0.00115117	21.1356
rs1391597	C	T	0.0590284	0.0124874	1.86e-06	genus..Ruminococcusgauvreauiigroup.id.11342	0.00121689	22.3438
rs2047242	A	G	-0.067603	0.0133738	2.46e-07	genus..Ruminococcusgauvreauiigroup.id.11342	0.0013913	25.5506
rs2105937	A	G	0.0580215	0.0127806	5.1e-06	genus..Ruminococcusgauvreauiigroup.id.11342	0.00112251	20.6088
rs2166943	A	C	0.0566974	0.0123497	5.28e-06	genus..Ruminococcusgauvreauiigroup.id.11342	0.00114793	21.0762
rs289410	G	A	-0.0654926	0.0139101	2.27e-06	genus..Ruminococcusgauvreauiigroup.id.11342	0.00120726	22.1666
rs431418	A	G	-0.094737	0.0210157	5.54e-06	genus..Ruminococcusgauvreauiigroup.id.11342	0.0011068	20.3202
rs71386687	T	G	0.121037	0.02386	2.91e-07	genus..Ruminococcusgauvreauiigroup.id.11342	0.00140116	25.7319
rs73802842	C	A	0.0736808	0.0169665	7.48e-06	genus..Ruminococcusgauvreauiigroup.id.11342	0.00102726	18.8583
rs9870933	A	G	0.0621643	0.0126072	8.49e-07	genus..Ruminococcusgauvreauiigroup.id.11342	0.00132395	24.3122
rs10952110	G	T	0.0487709	0.0109614	9.08e-06	genus.LachnospiraceaeNK4A136group.id.11319	0.00107825	19.7953
rs11263806	A	G	-0.0524615	0.0116758	5.07e-06	genus.LachnospiraceaeNK4A136group.id.11319	0.00109959	20.1876
rs12611395	A	G	-0.0902532	0.0199652	5.83e-06	genus.LachnospiraceaeNK4A136group.id.11319	0.001113	20.434
rs160061	A	G	0.0513831	0.0108094	2.12e-06	genus.LachnospiraceaeNK4A136group.id.11319	0.00123056	22.595
rs28540839	A	C	0.0508285	0.0110591	9.34e-06	genus.LachnospiraceaeNK4A136group.id.11319	0.00115047	21.1228
rs2880566	T	C	0.0599578	0.0134693	5.61e-06	genus.LachnospiraceaeNK4A136group.id.11319	0.00107928	19.8144
rs4955932	T	C	-0.0492283	0.0109388	7.05e-06	genus.LachnospiraceaeNK4A136group.id.11319	0.0011031	20.252
rs59805249	T	C	0.0936162	0.0207982	9.45e-06	genus.LachnospiraceaeNK4A136group.id.11319	0.00110349	20.2593
rs68104925	T	C	-0.0549104	0.0115385	2.37e-06	genus.LachnospiraceaeNK4A136group.id.11319	0.00123332	22.6457
rs7073658	T	G	-0.0499621	0.0109693	5.27e-06	genus.LachnospiraceaeNK4A136group.id.11319	0.00112989	20.7444
rs73044693	A	G	-0.10758	0.0229884	3.57e-06	genus.LachnospiraceaeNK4A136group.id.11319	0.00119268	21.8988
rs7616165	G	T	-0.230542	0.0483465	2.77e-06	genus.LachnospiraceaeNK4A136group.id.11319	0.00123832	22.7377
rs76193507	A	G	-0.22973	0.0499776	2.93e-06	genus.LachnospiraceaeNK4A136group.id.11319	0.00115076	21.1282
rs7832116	A	G	-0.0714756	0.0151703	3.57e-06	genus.LachnospiraceaeNK4A136group.id.11319	0.00120893	22.1975
rs954878	A	G	-0.0520656	0.0109082	1.78e-06	genus.LachnospiraceaeNK4A136group.id.11319	0.00124067	22.7809
rs10976229	T	G	0.095976	0.0214554	7.04e-06	genus.RuminococcaceaeUCG004.id.11362	0.00108988	20.0092
rs11961899	G	A	-0.0707825	0.0161381	9.18e-06	genus.RuminococcaceaeUCG004.id.11362	0.00104783	19.2363
rs12125734	G	T	0.133972	0.0257417	2.09e-07	genus.RuminococcaceaeUCG004.id.11362	0.00147473	27.085
rs2248146	T	C	0.0689452	0.0153649	8.2e-06	genus.RuminococcaceaeUCG004.id.11362	0.00109666	20.1337
rs3800154	A	C	-0.0797959	0.0177639	6.12e-06	genus.RuminococcaceaeUCG004.id.11362	0.00109902	20.1771
rs511258	G	A	-0.0757474	0.0162475	4.52e-06	genus.RuminococcaceaeUCG004.id.11362	0.00118372	21.734
rs550351	A	C	0.078587	0.018003	9.43e-06	genus.RuminococcaceaeUCG004.id.11362	0.00103791	19.054
rs6769553	A	G	0.0849743	0.0157451	7.91e-08	genus.RuminococcaceaeUCG004.id.11362	0.00158562	29.1248
rs7569771	A	G	-0.075914	0.0170308	8.12e-06	genus.RuminococcaceaeUCG004.id.11362	0.00108219	19.8678
rs872501	G	A	0.116125	0.025946	5.81e-06	genus.RuminococcaceaeUCG004.id.11362	0.00109103	20.0302
rs9818949	G	T	0.0859927	0.0188671	5.39e-06	genus.RuminococcaceaeUCG004.id.11362	0.00113141	20.7724
rs11026530	T	C	0.0822408	0.0186379	9.43e-06	family.Enterobacteriaceae.id.3469	0.00106052	19.4696
rs2374342	C	A	0.0582927	0.0126195	4.52e-06	family.Enterobacteriaceae.id.3469	0.00116209	21.3365
rs35673018	G	A	0.0899642	0.0202934	7.63e-06	family.Enterobacteriaceae.id.3469	0.00107044	19.6519
rs504442	T	G	0.084159	0.0189479	5.17e-06	family.Enterobacteriaceae.id.3469	0.00107452	19.7268
rs62210023	A	G	0.0606754	0.0130125	3.13e-06	family.Enterobacteriaceae.id.3469	0.0011841	21.741
rs78143293	A	G	-0.0848521	0.0170415	1.2e-06	family.Enterobacteriaceae.id.3469	0.00134997	24.7905
rs79757635	C	A	0.0758597	0.0171286	9.32e-06	family.Enterobacteriaceae.id.3469	0.00106836	19.6136
rs11026530	T	C	0.0822408	0.0186379	9.43e-06	order.Enterobacteriales.id.3468	0.00106052	19.4696
rs2374342	C	A	0.0582927	0.0126195	4.52e-06	order.Enterobacteriales.id.3468	0.00116209	21.3365
rs35673018	G	A	0.0899642	0.0202934	7.63e-06	order.Enterobacteriales.id.3468	0.00107044	19.6519
rs504442	T	G	0.084159	0.0189479	5.17e-06	order.Enterobacteriales.id.3468	0.00107452	19.7268
rs62210023	A	G	0.0606754	0.0130125	3.13e-06	order.Enterobacteriales.id.3468	0.0011841	21.741
rs78143293	A	G	-0.0848521	0.0170415	1.2e-06	order.Enterobacteriales.id.3468	0.00134997	24.7905
rs79757635	C	A	0.0758597	0.0171286	9.32e-06	order.Enterobacteriales.id.3468	0.00106836	19.6136
rs11027642	C	T	0.129006	0.0284844	4.92e-06	genus.Eisenbergiella.id.11304	0.00111717	20.5106
rs11079158	T	C	0.100627	0.022546	7.35e-06	genus.Eisenbergiella.id.11304	0.00108497	19.9188
rs11938607	T	C	0.0978125	0.0216636	8.22e-06	genus.Eisenbergiella.id.11304	0.00111032	20.3848
rs12257723	A	C	-0.0952742	0.0211569	8.85e-06	genus.Eisenbergiella.id.11304	0.0011045	20.2779
rs12710729	C	A	0.0893384	0.0199069	9.84e-06	genus.Eisenbergiella.id.11304	0.00109696	20.1393
rs13258851	A	G	0.137001	0.0302124	7.75e-06	genus.Eisenbergiella.id.11304	0.00111994	20.5615
rs1508033	A	C	0.091546	0.0195787	3.23e-06	genus.Eisenbergiella.id.11304	0.00119068	21.862
rs1553971	T	G	0.120965	0.0263054	5.27e-06	genus.Eisenbergiella.id.11304	0.00115166	21.1447
rs2683098	C	T	0.107319	0.022515	2.24e-06	genus.Eisenbergiella.id.11304	0.00123729	22.7187
rs3812426	G	A	0.106447	0.0224159	2.72e-06	genus.Eisenbergiella.id.11304	0.00122807	22.5493
rs4462860	G	A	0.0939071	0.0201104	4.16e-06	genus.Eisenbergiella.id.11304	0.00118751	21.8037
rs11054680	T	C	-0.104751	0.0226998	2.31e-06	genus.Turicibacter.id.2162	0.00115977	21.2938
rs11666533	C	T	-0.111689	0.0248436	7.37e-06	genus.Turicibacter.id.2162	0.00110081	20.2101
rs12603364	T	C	0.110861	0.0225598	8.67e-07	genus.Turicibacter.id.2162	0.00131496	24.1469
rs149744580	A	G	0.169883	0.0315478	7.01e-08	genus.Turicibacter.id.2162	0.00157861	28.9958
rs2834977	T	C	-0.0959995	0.0208261	3.96e-06	genus.Turicibacter.id.2162	0.00115723	21.247
rs2952020	G	A	-0.0759019	0.0165764	5.63e-06	genus.Turicibacter.id.2162	0.00114191	20.9654
rs3734633	G	A	-0.120957	0.02683	5.32e-06	genus.Turicibacter.id.2162	0.00110698	20.3233
rs4869133	G	A	0.131186	0.027197	2.55e-06	genus.Turicibacter.id.2162	0.00126702	23.2654
rs55756211	T	C	-0.115115	0.0240708	2.81e-06	genus.Turicibacter.id.2162	0.0012455	22.8698
rs7199484	G	A	-0.0731428	0.0160172	5.77e-06	genus.Turicibacter.id.2162	0.00113574	20.852
rs11069458	T	C	-0.0680947	0.015503	7.72e-06	genus.Bilophila.id.3170	0.00105085	19.2917
rs1241171	G	A	-0.0692654	0.0150148	4.24e-06	genus.Bilophila.id.3170	0.00115902	21.2798
rs1571225	C	T	0.0826826	0.0170621	1.12e-06	genus.Bilophila.id.3170	0.00127881	23.4821
rs1969927	G	A	0.0564589	0.0126935	9.07e-06	genus.Bilophila.id.3170	0.00107755	19.7824
rs2728491	G	T	-0.0627416	0.0139456	6.33e-06	genus.Bilophila.id.3170	0.00110244	20.24
rs3827020	C	T	0.0766479	0.0160642	1.79e-06	genus.Bilophila.id.3170	0.00123978	22.7645
rs4798126	G	A	0.073288	0.016799	7.15e-06	genus.Bilophila.id.3170	0.00103669	19.0316
rs542415	T	C	-0.0613623	0.0133436	4.71e-06	genus.Bilophila.id.3170	0.00115175	21.1463
rs60178956	G	A	-0.0624818	0.0141485	8.06e-06	genus.Bilophila.id.3170	0.00106225	19.5012
rs6793291	C	A	0.112729	0.0241633	3.11e-06	genus.Bilophila.id.3170	0.00118535	21.7638
rs72676854	T	C	0.123209	0.026882	5.62e-06	genus.Bilophila.id.3170	0.00114409	21.0056
rs7802841	C	A	0.0670097	0.0137701	1.77e-06	genus.Bilophila.id.3170	0.00128957	23.6799
rs9899990	A	G	-0.102702	0.0233878	9.07e-06	genus.Bilophila.id.3170	0.00105033	19.2822
rs1107244	G	A	0.0758558	0.0171182	3.59e-06	genus.Alistipes.id.968	0.00106954	19.6352
rs11769002	G	A	-0.0528793	0.0109389	1.45e-06	genus.Alistipes.id.968	0.00127255	23.367
rs11958296	A	G	-0.0981222	0.0218272	9.3e-06	genus.Alistipes.id.968	0.00110068	20.2076
rs12990744	C	T	-0.0776618	0.0172986	8.21e-06	genus.Alistipes.id.968	0.00109779	20.1545
rs1689282	A	C	-0.0520061	0.0113942	5.28e-06	genus.Alistipes.id.968	0.00113462	20.8314
rs2290844	C	T	0.0813969	0.0191632	9.1e-06	genus.Alistipes.id.968	0.000982775	18.0408
rs2450745	A	C	-0.080524	0.0184702	7.12e-06	genus.Alistipes.id.968	0.00103528	19.0057
rs2875322	T	C	-0.0580945	0.0131432	8.78e-06	genus.Alistipes.id.968	0.00106415	19.5362
rs34417064	A	G	-0.048202	0.0106868	7.01e-06	genus.Alistipes.id.968	0.00110802	20.3426
rs4810359	A	G	-0.0652428	0.0146155	7.5e-06	genus.Alistipes.id.968	0.00108534	19.9256
rs62576416	T	C	0.0492647	0.0109733	7.5e-06	genus.Alistipes.id.968	0.0010978	20.1546
rs67705352	T	G	-0.0532404	0.0110864	1.65e-06	genus.Alistipes.id.968	0.0012559	23.061
rs7129639	C	A	-0.0524955	0.0109584	1.78e-06	genus.Alistipes.id.968	0.00124971	22.9471
rs8130320	A	G	-0.049002	0.010717	4.84e-06	genus.Alistipes.id.968	0.00113864	20.9053
rs11073596	T	G	0.0510212	0.0114339	8.14e-06	class.Coriobacteriia.id.809	0.00108453	19.9108
rs11250875	T	C	0.06075	0.0130939	4.83e-06	class.Coriobacteriia.id.809	0.00117232	21.5244
rs11656361	A	C	0.0773006	0.017553	8.02e-06	class.Coriobacteriia.id.809	0.00105635	19.3928
rs12974142	G	A	0.0789796	0.0177205	8.51e-06	class.Coriobacteriia.id.809	0.00108196	19.8635
rs13307134	C	T	0.0565686	0.0126265	7.8e-06	class.Coriobacteriia.id.809	0.00109323	20.0707
rs1397793	G	A	-0.0498855	0.0112446	9.77e-06	class.Coriobacteriia.id.809	0.00107199	19.6804
rs1816223	A	G	-0.0586265	0.0129006	4.84e-06	class.Coriobacteriia.id.809	0.00112481	20.6512
rs240104	T	C	-0.0603429	0.0126849	1.52e-06	class.Coriobacteriia.id.809	0.00123237	22.6284
rs2442778	G	A	-0.116408	0.0258545	9.03e-06	class.Coriobacteriia.id.809	0.00110412	20.2708
rs3025411	A	G	0.0926543	0.0209468	8.27e-06	class.Coriobacteriia.id.809	0.0010657	19.5647
rs34739816	G	T	0.0965017	0.0207666	3.88e-06	class.Coriobacteriia.id.809	0.00117606	21.5931
rs45480394	T	G	-0.0504262	0.0113307	9.71e-06	class.Coriobacteriia.id.809	0.00107878	19.8051
rs4880783	G	T	0.056503	0.0125055	5.9e-06	class.Coriobacteriia.id.809	0.00111187	20.4133
rs67561917	A	G	-0.0714367	0.0154113	5.39e-06	class.Coriobacteriia.id.809	0.00117018	21.4852
rs719099	A	G	0.0778402	0.0155815	5.43e-07	class.Coriobacteriia.id.809	0.00135893	24.9554
rs7540303	C	T	0.0483227	0.0109062	9.62e-06	class.Coriobacteriia.id.809	0.00106929	19.6306
rs7898585	T	C	0.0731501	0.0164186	5.25e-06	class.Coriobacteriia.id.809	0.00108116	19.8489
rs8010111	G	A	-0.103377	0.0229286	6.9e-06	class.Coriobacteriia.id.809	0.00110716	20.3267
rs11073596	T	G	0.0510212	0.0114339	8.14e-06	family.Coriobacteriaceae.id.811	0.00108453	19.9108
rs11250875	T	C	0.06075	0.0130939	4.83e-06	family.Coriobacteriaceae.id.811	0.00117232	21.5244
rs11656361	A	C	0.0773006	0.017553	8.02e-06	family.Coriobacteriaceae.id.811	0.00105635	19.3928
rs12974142	G	A	0.0789796	0.0177205	8.51e-06	family.Coriobacteriaceae.id.811	0.00108196	19.8635
rs13307134	C	T	0.0565686	0.0126265	7.8e-06	family.Coriobacteriaceae.id.811	0.00109323	20.0707
rs1397793	G	A	-0.0498855	0.0112446	9.77e-06	family.Coriobacteriaceae.id.811	0.00107199	19.6804
rs1816223	A	G	-0.0586265	0.0129006	4.84e-06	family.Coriobacteriaceae.id.811	0.00112481	20.6512
rs240104	T	C	-0.0603429	0.0126849	1.52e-06	family.Coriobacteriaceae.id.811	0.00123237	22.6284
rs2442778	G	A	-0.116408	0.0258545	9.03e-06	family.Coriobacteriaceae.id.811	0.00110412	20.2708
rs3025411	A	G	0.0926543	0.0209468	8.27e-06	family.Coriobacteriaceae.id.811	0.0010657	19.5647
rs34739816	G	T	0.0965017	0.0207666	3.88e-06	family.Coriobacteriaceae.id.811	0.00117606	21.5931
rs45480394	T	G	-0.0504262	0.0113307	9.71e-06	family.Coriobacteriaceae.id.811	0.00107878	19.8051
rs4880783	G	T	0.056503	0.0125055	5.9e-06	family.Coriobacteriaceae.id.811	0.00111187	20.4133
rs67561917	A	G	-0.0714367	0.0154113	5.39e-06	family.Coriobacteriaceae.id.811	0.00117018	21.4852
rs719099	A	G	0.0778402	0.0155815	5.43e-07	family.Coriobacteriaceae.id.811	0.00135893	24.9554
rs7540303	C	T	0.0483227	0.0109062	9.62e-06	family.Coriobacteriaceae.id.811	0.00106929	19.6306
rs7898585	T	C	0.0731501	0.0164186	5.25e-06	family.Coriobacteriaceae.id.811	0.00108116	19.8489
rs8010111	G	A	-0.103377	0.0229286	6.9e-06	family.Coriobacteriaceae.id.811	0.00110716	20.3267
rs11073596	T	G	0.0510212	0.0114339	8.14e-06	order.Coriobacteriales.id.810	0.00108453	19.9108
rs11250875	T	C	0.06075	0.0130939	4.83e-06	order.Coriobacteriales.id.810	0.00117232	21.5244
rs11656361	A	C	0.0773006	0.017553	8.02e-06	order.Coriobacteriales.id.810	0.00105635	19.3928
rs12974142	G	A	0.0789796	0.0177205	8.51e-06	order.Coriobacteriales.id.810	0.00108196	19.8635
rs13307134	C	T	0.0565686	0.0126265	7.8e-06	order.Coriobacteriales.id.810	0.00109323	20.0707
rs1397793	G	A	-0.0498855	0.0112446	9.77e-06	order.Coriobacteriales.id.810	0.00107199	19.6804
rs1816223	A	G	-0.0586265	0.0129006	4.84e-06	order.Coriobacteriales.id.810	0.00112481	20.6512
rs240104	T	C	-0.0603429	0.0126849	1.52e-06	order.Coriobacteriales.id.810	0.00123237	22.6284
rs2442778	G	A	-0.116408	0.0258545	9.03e-06	order.Coriobacteriales.id.810	0.00110412	20.2708
rs3025411	A	G	0.0926543	0.0209468	8.27e-06	order.Coriobacteriales.id.810	0.0010657	19.5647
rs34739816	G	T	0.0965017	0.0207666	3.88e-06	order.Coriobacteriales.id.810	0.00117606	21.5931
rs45480394	T	G	-0.0504262	0.0113307	9.71e-06	order.Coriobacteriales.id.810	0.00107878	19.8051
rs4880783	G	T	0.056503	0.0125055	5.9e-06	order.Coriobacteriales.id.810	0.00111187	20.4133
rs67561917	A	G	-0.0714367	0.0154113	5.39e-06	order.Coriobacteriales.id.810	0.00117018	21.4852
rs719099	A	G	0.0778402	0.0155815	5.43e-07	order.Coriobacteriales.id.810	0.00135893	24.9554
rs7540303	C	T	0.0483227	0.0109062	9.62e-06	order.Coriobacteriales.id.810	0.00106929	19.6306
rs7898585	T	C	0.0731501	0.0164186	5.25e-06	order.Coriobacteriales.id.810	0.00108116	19.8489
rs8010111	G	A	-0.103377	0.0229286	6.9e-06	order.Coriobacteriales.id.810	0.00110716	20.3267
rs11110282	A	G	-0.10239	0.0217849	3.96e-06	order.Lactobacillales.id.1800	0.00120304	22.0891
rs11627423	C	A	0.0499263	0.0109744	5.09e-06	order.Lactobacillales.id.1800	0.00112722	20.6954
rs11730038	G	A	-0.0605384	0.0129052	5.1e-06	order.Lactobacillales.id.1800	0.00119842	22.0043
rs12797734	T	C	0.0571279	0.0127113	7.77e-06	order.Lactobacillales.id.1800	0.00110012	20.1973
rs1595463	C	A	0.0479749	0.0108801	7.44e-06	order.Lactobacillales.id.1800	0.00105901	19.4418
rs2370083	G	T	-0.08054	0.0180992	8.33e-06	order.Lactobacillales.id.1800	0.00107854	19.8007
rs2952251	A	G	-0.0629317	0.0124177	3.36e-07	order.Lactobacillales.id.1800	0.00139845	25.682
rs34989881	A	G	0.113479	0.0246452	4.09e-06	order.Lactobacillales.id.1800	0.00115469	21.2003
rs35344081	G	A	0.0642442	0.0127358	4.16e-07	order.Lactobacillales.id.1800	0.00138552	25.4442
rs4028634	T	C	0.0532915	0.01101	1.35e-06	order.Lactobacillales.id.1800	0.00127582	23.4271
rs57872228	C	T	-0.0688415	0.0146994	2.58e-06	order.Lactobacillales.id.1800	0.00119449	21.932
rs74663707	C	T	0.0982594	0.0224613	8.4e-06	order.Lactobacillales.id.1800	0.00104238	19.1362
rs77558518	A	G	-0.106466	0.0223484	1.67e-06	order.Lactobacillales.id.1800	0.00123593	22.6938
rs78938557	T	C	0.10553	0.0233581	2.31e-06	order.Lactobacillales.id.1800	0.00111172	20.4105
rs9581006	C	T	0.22583	0.0469228	1.77e-06	order.Lactobacillales.id.1800	0.00126138	23.1617
rs11110282	A	G	-0.101189	0.0217379	4.85e-06	class.Bacilli.id.1673	0.00118011	21.6676
rs11730038	G	A	-0.0630747	0.0128717	1.96e-06	class.Bacilli.id.1673	0.00130758	24.0111
rs12797734	T	C	0.0572158	0.0126793	7.21e-06	class.Bacilli.id.1673	0.00110907	20.3619
rs13068444	A	G	0.0601035	0.0136407	9.53e-06	class.Bacilli.id.1673	0.00105746	19.4133
rs1595463	C	A	0.0476864	0.0108547	7.97e-06	class.Bacilli.id.1673	0.00105123	19.2987
rs28564647	T	G	-0.0613034	0.0137579	7.81e-06	class.Bacilli.id.1673	0.00108143	19.8537
rs2952251	A	G	-0.0598868	0.0123903	1.08e-06	class.Bacilli.id.1673	0.00127218	23.3602
rs34989881	A	G	0.111056	0.0246039	6.55e-06	class.Bacilli.id.1673	0.00110967	20.3728
rs35344081	G	A	0.0619529	0.0127066	1.01e-06	class.Bacilli.id.1673	0.00129449	23.7705
rs4028634	T	C	0.0520614	0.0109842	2.21e-06	class.Bacilli.id.1673	0.0012234	22.4633
rs4459992	T	C	0.0535854	0.0116362	4.3e-06	class.Bacilli.id.1673	0.00115497	21.2055
rs57872228	C	T	-0.0714773	0.0146647	9.22e-07	class.Bacilli.id.1673	0.00129369	23.7557
rs694949	A	G	-0.081146	0.0180042	7.6e-06	class.Bacilli.id.1673	0.00110638	20.3124
rs74663707	C	T	0.0979154	0.0224074	8.46e-06	class.Bacilli.id.1673	0.00104009	19.094
rs7666190	C	A	-0.104044	0.0247934	8.47e-06	class.Bacilli.id.1673	0.000959285	17.6092
rs77558518	A	G	-0.107255	0.0222879	1.34e-06	class.Bacilli.id.1673	0.0012611	23.1565
rs78938557	T	C	0.108007	0.0232858	1.07e-06	class.Bacilli.id.1673	0.0011717	21.513
rs9581006	C	T	0.225309	0.0467697	1.79e-06	class.Bacilli.id.1673	0.0012638	23.2062
rs11126423	C	T	0.0904399	0.0196301	5.91e-06	genus.FamilyXIIIAD3011group.id.11293	0.00115604	21.2251
rs11736617	G	A	-0.0759493	0.0172101	9.02e-06	genus.FamilyXIIIAD3011group.id.11293	0.00106077	19.4741
rs12812672	T	C	-0.096065	0.020828	2.56e-06	genus.FamilyXIIIAD3011group.id.11293	0.00115859	21.2721
rs149302	T	C	-0.0645635	0.0143225	7.48e-06	genus.FamilyXIIIAD3011group.id.11293	0.00110677	20.3195
rs16840310	A	G	-0.0608052	0.0122149	6.75e-07	genus.FamilyXIIIAD3011group.id.11293	0.00134932	24.7787
rs16940167	C	T	0.0732552	0.0159898	3.91e-06	genus.FamilyXIIIAD3011group.id.11293	0.00114313	20.9878
rs17156849	G	A	-0.112891	0.0245292	4.19e-06	genus.FamilyXIIIAD3011group.id.11293	0.00115358	21.18
rs62029761	A	G	0.128753	0.0276002	3.89e-06	genus.FamilyXIIIAD3011group.id.11293	0.00118516	21.7604
rs62200412	C	T	-0.0800851	0.0163834	5.8e-07	genus.FamilyXIIIAD3011group.id.11293	0.00130116	23.893
rs72730932	C	A	-0.0899559	0.0177107	6.89e-07	genus.FamilyXIIIAD3011group.id.11293	0.00140469	25.7968
rs739451	C	T	0.0649589	0.0147534	7.88e-06	genus.FamilyXIIIAD3011group.id.11293	0.00105593	19.3851
rs9276029	A	G	-0.0811384	0.0185669	8.93e-06	genus.FamilyXIIIAD3011group.id.11293	0.00104022	19.0964
rs9837139	A	G	0.10752	0.0240482	8.71e-06	genus.FamilyXIIIAD3011group.id.11293	0.00108879	19.9891
rs11128180	A	G	0.0592944	0.0128769	3.67e-06	class.Betaproteobacteria.id.2867	0.00115479	21.2021
rs1511453	A	G	0.0923492	0.0199158	4.76e-06	class.Betaproteobacteria.id.2867	0.00117101	21.5004
rs1928341	A	G	0.0525581	0.0110408	2.02e-06	class.Betaproteobacteria.id.2867	0.00123408	22.6598
rs2321387	G	A	-0.0494596	0.0109424	5.8e-06	class.Betaproteobacteria.id.2867	0.00111274	20.4293
rs2613606	C	T	-0.0513106	0.0109091	2.2e-06	class.Betaproteobacteria.id.2867	0.0012048	22.1214
rs320161	A	G	0.0572286	0.01262	7.33e-06	class.Betaproteobacteria.id.2867	0.00112001	20.563
rs4033856	C	T	0.0832423	0.0167237	5.17e-07	class.Betaproteobacteria.id.2867	0.00134908	24.7743
rs56386628	C	T	-0.0622252	0.0135688	5.87e-06	class.Betaproteobacteria.id.2867	0.00114539	21.0295
rs6087811	T	G	-0.0978177	0.0198522	7.44e-07	class.Betaproteobacteria.id.2867	0.00132204	24.277
rs62395635	T	C	0.109741	0.0236	2.94e-06	class.Betaproteobacteria.id.2867	0.00117761	21.6216
rs75242906	C	T	-0.121083	0.028075	9.27e-06	class.Betaproteobacteria.id.2867	0.00101319	18.5997
rs9964679	A	G	0.052911	0.0114866	4.85e-06	class.Betaproteobacteria.id.2867	0.0011556	21.2171
rs11128180	A	G	0.0648288	0.0140126	4.52e-06	genus.LachnospiraceaeUCG004.id.11324	0.00116571	21.4029
rs12072562	T	C	0.133104	0.0303566	7.07e-06	genus.LachnospiraceaeUCG004.id.11324	0.00104718	19.2243
rs12202257	G	A	-0.0550876	0.0124186	7.03e-06	genus.LachnospiraceaeUCG004.id.11324	0.00107176	19.6762
rs12673420	G	A	0.0554351	0.0118375	2.98e-06	genus.LachnospiraceaeUCG004.id.11324	0.00119435	21.9293
rs12747809	G	A	-0.062197	0.0125685	8.65e-07	genus.LachnospiraceaeUCG004.id.11324	0.00133351	24.4879
rs12894272	A	G	0.0579792	0.0125229	4.34e-06	genus.LachnospiraceaeUCG004.id.11324	0.00116742	21.4344
rs233486	A	G	-0.0799088	0.017766	6.28e-06	genus.LachnospiraceaeUCG004.id.11324	0.00110187	20.2296
rs2444793	C	T	-0.0542433	0.0118188	4.77e-06	genus.LachnospiraceaeUCG004.id.11324	0.00114723	21.0633
rs2726805	A	G	0.0548397	0.0120844	6.3e-06	genus.LachnospiraceaeUCG004.id.11324	0.00112163	20.5927
rs2882478	G	A	-0.0577091	0.0118338	1.21e-06	genus.LachnospiraceaeUCG004.id.11324	0.00129501	23.7801
rs35182105	A	G	-0.109724	0.024221	4.87e-06	genus.LachnospiraceaeUCG004.id.11324	0.00111773	20.521
rs62256516	G	A	0.0592366	0.0132222	9.85e-06	genus.LachnospiraceaeUCG004.id.11324	0.00109319	20.07
rs6656451	C	T	-0.05436	0.011947	5.57e-06	genus.LachnospiraceaeUCG004.id.11324	0.00112759	20.7023
rs7629954	A	G	0.108441	0.023825	5.77e-06	genus.LachnospiraceaeUCG004.id.11324	0.00112832	20.7156
rs11141494	G	A	-0.0783421	0.0174393	9.75e-06	genus.Veillonella.id.2198	0.00109915	20.1795
rs1882878	A	G	-0.0768966	0.0163908	2.98e-06	genus.Veillonella.id.2198	0.00119865	22.0084
rs2013594	T	C	-0.0720698	0.0155153	3.42e-06	genus.Veillonella.id.2198	0.0011751	21.5755
rs55807413	A	G	0.107329	0.0237633	5.51e-06	genus.Veillonella.id.2198	0.00111107	20.3985
rs62376424	C	T	-0.0762216	0.0163499	3.65e-06	genus.Veillonella.id.2198	0.00118362	21.7321
rs6656807	A	G	0.0703062	0.0153954	5.5e-06	genus.Veillonella.id.2198	0.00113583	20.8537
rs742016	A	G	-0.0688571	0.0149769	4.66e-06	genus.Veillonella.id.2198	0.00115121	21.1363
rs11146701	A	G	0.0473596	0.010541	7.08e-06	order.Bacteroidales.id.913	0.00109945	20.185
rs111845179	T	C	0.102648	0.0213843	9.24e-07	order.Bacteroidales.id.913	0.00125477	23.0402
rs17343978	A	C	-0.0552057	0.0120278	8.36e-06	order.Bacteroidales.id.913	0.00114736	21.0656
rs2032750	T	C	-0.0508393	0.0106807	1.92e-06	order.Bacteroidales.id.913	0.00123385	22.6555
rs4146051	A	G	-0.107377	0.0245661	8.76e-06	order.Bacteroidales.id.913	0.00104063	19.1041
rs4916508	G	A	-0.0466729	0.0105312	8.47e-06	order.Bacteroidales.id.913	0.00106981	19.6403
rs55773148	G	A	-0.121514	0.0236759	3.9e-07	order.Bacteroidales.id.913	0.00143421	26.3398
rs62531359	T	G	0.0655728	0.0149891	9.09e-06	order.Bacteroidales.id.913	0.00104243	19.1371
rs62575403	C	T	0.140055	0.0311128	7.06e-06	order.Bacteroidales.id.913	0.00110367	20.2625
rs72706335	T	C	-0.22241	0.0493458	7.66e-06	order.Bacteroidales.id.913	0.00110644	20.3134
rs73975615	G	A	-0.207018	0.0442633	1.22e-06	order.Bacteroidales.id.913	0.00119127	21.8728
rs7631304	G	A	-0.0645771	0.0132957	8.37e-07	order.Bacteroidales.id.913	0.00128462	23.5889
rs79585701	A	C	0.0646823	0.0149628	9.99e-06	order.Bacteroidales.id.913	0.00101789	18.6862
rs929878	C	T	-0.0548532	0.012153	4.73e-06	order.Bacteroidales.id.913	0.00110958	20.3712
rs11146701	A	G	0.0473596	0.010541	7.08e-06	class.Bacteroidia.id.912	0.00109945	20.185
rs111845179	T	C	0.102648	0.0213843	9.24e-07	class.Bacteroidia.id.912	0.00125477	23.0402
rs17343978	A	C	-0.0552057	0.0120278	8.36e-06	class.Bacteroidia.id.912	0.00114736	21.0656
rs2032750	T	C	-0.0508393	0.0106807	1.92e-06	class.Bacteroidia.id.912	0.00123385	22.6555
rs4146051	A	G	-0.107377	0.0245661	8.76e-06	class.Bacteroidia.id.912	0.00104063	19.1041
rs4916508	G	A	-0.0466729	0.0105312	8.47e-06	class.Bacteroidia.id.912	0.00106981	19.6403
rs55773148	G	A	-0.121514	0.0236759	3.9e-07	class.Bacteroidia.id.912	0.00143421	26.3398
rs62531359	T	G	0.0655728	0.0149891	9.09e-06	class.Bacteroidia.id.912	0.00104243	19.1371
rs62575403	C	T	0.140055	0.0311128	7.06e-06	class.Bacteroidia.id.912	0.00110367	20.2625
rs72706335	T	C	-0.22241	0.0493458	7.66e-06	class.Bacteroidia.id.912	0.00110644	20.3134
rs73975615	G	A	-0.207018	0.0442633	1.22e-06	class.Bacteroidia.id.912	0.00119127	21.8728
rs7631304	G	A	-0.0645771	0.0132957	8.37e-07	class.Bacteroidia.id.912	0.00128462	23.5889
rs79585701	A	C	0.0646823	0.0149628	9.99e-06	class.Bacteroidia.id.912	0.00101789	18.6862
rs929878	C	T	-0.0548532	0.012153	4.73e-06	class.Bacteroidia.id.912	0.00110958	20.3712
rs11149971	C	T	0.117605	0.02339	1.04e-06	genus.Blautia.id.1992	0.00137655	25.2794
rs113271346	C	T	0.0782682	0.0172116	6.85e-06	genus.Blautia.id.1992	0.00112626	20.6777
rs115043014	G	A	-0.206605	0.043992	5.19e-06	genus.Blautia.id.1992	0.0012012	22.0553
rs117001700	T	C	0.196414	0.0441122	8.84e-06	genus.Blautia.id.1992	0.00107984	19.8246
rs12453000	C	T	0.0625335	0.0129987	1.26e-06	genus.Blautia.id.1992	0.00126031	23.142
rs16892041	T	C	-0.0622605	0.0141804	8.82e-06	genus.Blautia.id.1992	0.00105001	19.2763
rs2788271	T	G	-0.0575596	0.0133492	7.16e-06	genus.Blautia.id.1992	0.00101272	18.591
rs3005511	A	G	0.0501085	0.0110768	6.19e-06	genus.Blautia.id.1992	0.00111459	20.4632
rs4926264	T	C	0.0826207	0.0178239	5.1e-06	genus.Blautia.id.1992	0.00117021	21.4856
rs67794373	C	T	0.0601709	0.0123443	1e-06	genus.Blautia.id.1992	0.00129384	23.7584
rs682885	A	G	-0.0493376	0.0107359	4.49e-06	genus.Blautia.id.1992	0.00115022	21.1182
rs72973581	A	G	0.125169	0.0265408	1.74e-06	genus.Blautia.id.1992	0.00121127	22.2404
rs7860714	A	G	-0.0502178	0.0109853	4.09e-06	genus.Blautia.id.1992	0.00113815	20.8963
rs11150282	T	C	0.098235	0.0197127	7.36e-07	order.Gastranaerophilales.id.1591	0.00135224	24.8324
rs113884518	T	C	-0.20591	0.0455376	7.74e-06	order.Gastranaerophilales.id.1591	0.0011136	20.4452
rs28678345	T	C	0.213083	0.0471377	8.06e-06	order.Gastranaerophilales.id.1591	0.00111296	20.4332
rs367480	G	A	-0.0841649	0.0185948	7.52e-06	order.Gastranaerophilales.id.1591	0.00111582	20.4859
rs4129395	G	A	0.0904264	0.0185253	1.22e-06	order.Gastranaerophilales.id.1591	0.00129747	23.8251
rs789069	A	C	-0.10413	0.0234459	6.5e-06	order.Gastranaerophilales.id.1591	0.00107436	19.7239
rs79790072	T	C	0.226103	0.0488017	3.54e-06	order.Gastranaerophilales.id.1591	0.00116905	21.4644
rs8028558	A	G	0.08346	0.0188504	9.78e-06	order.Gastranaerophilales.id.1591	0.00106771	19.6016
rs9864379	T	C	-0.160521	0.0292752	4.66e-08	order.Gastranaerophilales.id.1591	0.00163665	30.0637
rs11150408	T	G	0.0488254	0.0109063	7.06e-06	genus.Dorea.id.1997	0.00109159	20.0406
rs12537781	T	C	-0.055544	0.0125223	9.15e-06	genus.Dorea.id.1997	0.00107162	19.6735
rs13279148	G	A	0.0715309	0.0150878	2.25e-06	genus.Dorea.id.1997	0.00122407	22.4758
rs1899291	C	T	0.0697217	0.0150285	4.57e-06	genus.Dorea.id.1997	0.00117219	21.522
rs3005511	A	G	0.0516127	0.0112852	5.29e-06	genus.Dorea.id.1997	0.00113919	20.9155
rs345219	T	G	-0.0497368	0.0112621	8.8e-06	genus.Dorea.id.1997	0.00106233	19.5027
rs3752849	G	A	0.163846	0.036608	7.68e-06	genus.Dorea.id.1997	0.00109105	20.0307
rs4793307	C	T	0.0574165	0.0122472	4.01e-06	genus.Dorea.id.1997	0.00119697	21.9775
rs62503162	A	G	-0.0974091	0.0194379	7.47e-07	genus.Dorea.id.1997	0.00136743	25.1117
rs73729431	C	T	-0.13745	0.0299983	3.17e-06	genus.Dorea.id.1997	0.00114341	20.993
rs78772518	A	C	0.13826	0.0283609	3.38e-06	genus.Dorea.id.1997	0.00129416	23.7644
rs11155559	T	C	0.0956023	0.0212961	8.92e-06	genus.Barnesiella.id.944	0.00109764	20.1518
rs113258194	A	G	0.098992	0.0214121	7.31e-06	genus.Barnesiella.id.944	0.00116406	21.3727
rs12909713	C	T	-0.0550716	0.0120039	4.95e-06	genus.Barnesiella.id.944	0.00114634	21.0468
rs13242616	T	C	-0.0583747	0.0123176	2.29e-06	genus.Barnesiella.id.944	0.00122312	22.4582
rs199035	G	A	0.0559495	0.0119716	3e-06	genus.Barnesiella.id.944	0.00118953	21.8407
rs2276875	A	G	-0.0697176	0.0139537	4.65e-07	genus.Barnesiella.id.944	0.0013593	24.9621
rs2428166	G	A	-0.165859	0.0337309	8.51e-07	genus.Barnesiella.id.944	0.00131659	24.1767
rs35177866	A	G	0.0917125	0.0190133	2.95e-06	genus.Barnesiella.id.944	0.00126704	23.2657
rs60316894	C	T	-0.121478	0.025184	1.19e-06	genus.Barnesiella.id.944	0.00126706	23.2661
rs62251337	A	G	-0.0690763	0.0149374	4.24e-06	genus.Barnesiella.id.944	0.00116467	21.3837
rs72684847	T	C	-0.114369	0.0253873	6.76e-06	genus.Barnesiella.id.944	0.00110536	20.2937
rs76181748	C	T	-0.0778559	0.017164	6.78e-06	genus.Barnesiella.id.944	0.00112063	20.5742
rs77455852	T	G	-0.0891491	0.0195601	3.16e-06	genus.Barnesiella.id.944	0.00113137	20.7716
rs79795328	A	G	-0.0818645	0.0176441	4.23e-06	genus.Barnesiella.id.944	0.00117242	21.5263
rs12031543	T	C	-0.127185	0.0281887	6.55e-06	genus.Desulfovibrio.id.3173	0.00110877	20.3562
rs1294544	A	C	0.0688782	0.0153635	7.78e-06	genus.Desulfovibrio.id.3173	0.00109474	20.0984
rs13066142	G	A	0.119141	0.0250891	3.79e-06	genus.Desulfovibrio.id.3173	0.00122806	22.549
rs16863365	A	G	0.109402	0.0226964	1.79e-06	genus.Desulfovibrio.id.3173	0.0012653	23.2337
rs2032031	A	G	-0.0654931	0.0148681	9.14e-06	genus.Desulfovibrio.id.3173	0.00105687	19.4025
rs2590913	G	A	0.154496	0.0339396	6.65e-06	genus.Desulfovibrio.id.3173	0.00112857	20.7202
rs2853179	C	T	0.0811971	0.0174234	2.42e-06	genus.Desulfovibrio.id.3173	0.00118277	21.7165
rs4797774	G	A	0.212582	0.0470044	5.64e-06	genus.Desulfovibrio.id.3173	0.00111402	20.4527
rs6580353	T	C	0.0770979	0.0169735	4.94e-06	genus.Desulfovibrio.id.3173	0.00112371	20.6309
rs72647089	T	G	-0.106594	0.0239337	8.3e-06	genus.Desulfovibrio.id.3173	0.00108039	19.8347
rs7729080	C	A	-0.070287	0.0157691	9.96e-06	genus.Desulfovibrio.id.3173	0.0010821	19.8661
rs111810795	C	T	-0.0867108	0.0180573	1.73e-06	family.Veillonellaceae.id.2172	0.00125572	23.0577
rs114889439	A	G	-0.253809	0.0539169	6.19e-06	family.Veillonellaceae.id.2172	0.00120681	22.1585
rs11700976	C	A	0.0503337	0.0113763	9.25e-06	family.Veillonellaceae.id.2172	0.00106623	19.5745
rs12186441	G	A	0.208096	0.0453999	4.53e-06	family.Veillonellaceae.id.2172	0.00114425	21.0084
rs12668619	A	G	0.055301	0.0117654	2.57e-06	family.Veillonellaceae.id.2172	0.00120318	22.0918
rs12741784	C	T	-0.0621452	0.0119266	1.28e-07	family.Veillonellaceae.id.2172	0.00147822	27.1492
rs1442060	G	A	-0.0514024	0.0112125	4.51e-06	family.Veillonellaceae.id.2172	0.00114464	21.0156
rs1693340	T	C	0.0818934	0.018245	9.25e-06	family.Veillonellaceae.id.2172	0.00109732	20.1459
rs2175069	A	G	-0.0526752	0.0114886	4.64e-06	family.Veillonellaceae.id.2172	0.00114493	21.0209
rs2561116	T	G	-0.083617	0.0187159	7.89e-06	family.Veillonellaceae.id.2172	0.00108716	19.9592
rs2585520	G	T	-0.0904972	0.0200428	5.27e-06	family.Veillonellaceae.id.2172	0.00111038	20.3859
rs4263802	G	A	0.050942	0.0114921	7.45e-06	family.Veillonellaceae.id.2172	0.00107025	19.6484
rs4461038	A	G	-0.0554965	0.0119467	3.73e-06	family.Veillonellaceae.id.2172	0.00117523	21.5779
rs4797169	T	C	0.0587799	0.0128297	4.49e-06	family.Veillonellaceae.id.2172	0.00114322	20.9895
rs61264131	A	C	0.202367	0.0464388	6.75e-06	family.Veillonellaceae.id.2172	0.00103435	18.9886
rs6692542	A	G	0.0534397	0.0118254	8.68e-06	family.Veillonellaceae.id.2172	0.00111228	20.4209
rs6909981	C	T	-0.0638697	0.0141765	5.48e-06	family.Veillonellaceae.id.2172	0.00110553	20.2968
rs79535861	A	C	0.100666	0.0207016	1.58e-06	family.Veillonellaceae.id.2172	0.00128766	23.6449
rs9345168	C	A	0.0509102	0.0113253	8.49e-06	family.Veillonellaceae.id.2172	0.00110061	20.2063
rs11181912	G	A	-0.0579153	0.0118796	9.95e-07	class.Gammaproteobacteria.id.3303	0.00129425	23.766
rs12404135	A	G	-0.0788843	0.0172415	8.89e-06	class.Gammaproteobacteria.id.3303	0.00114008	20.9318
rs2234691	T	C	0.0762905	0.0171962	8.39e-06	class.Gammaproteobacteria.id.3303	0.00107204	19.6813
rs6706173	A	C	0.074251	0.0146392	1.99e-07	class.Gammaproteobacteria.id.3303	0.00140075	25.7243
rs75101789	C	T	0.0729012	0.0163003	8.79e-06	class.Gammaproteobacteria.id.3303	0.00108945	20.0012
rs79795896	A	G	-0.15921	0.0351373	7.92e-06	class.Gammaproteobacteria.id.3303	0.0011182	20.5296
rs9494710	C	T	-0.0549673	0.0120924	4.55e-06	class.Gammaproteobacteria.id.3303	0.00112537	20.6614
rs117107102	A	G	0.204683	0.0431573	2.92e-06	family.Verrucomicrobiaceae.id.4036	0.00122496	22.4922
rs11729256	T	C	0.0749798	0.0150177	6.73e-07	family.Verrucomicrobiaceae.id.4036	0.00135736	24.9264
rs12908520	G	A	0.0619104	0.0130946	2.15e-06	family.Verrucomicrobiaceae.id.4036	0.00121735	22.3521
rs2602429	C	T	0.0745516	0.0156195	2.7e-06	family.Verrucomicrobiaceae.id.4036	0.00124063	22.7801
rs3995795	C	T	0.064218	0.0140994	5.03e-06	family.Verrucomicrobiaceae.id.4036	0.00112985	20.7438
rs4242783	G	A	0.0687992	0.0147694	2.75e-06	family.Verrucomicrobiaceae.id.4036	0.00118176	21.698
rs4936098	A	G	0.0648691	0.0135928	1.13e-06	family.Verrucomicrobiaceae.id.4036	0.00124028	22.7737
rs61779207	G	A	-0.0758811	0.0167762	6.63e-06	family.Verrucomicrobiaceae.id.4036	0.00111429	20.4577
rs74542928	T	C	0.112124	0.0236422	1.65e-06	family.Verrucomicrobiaceae.id.4036	0.00122487	22.4905
rs9349825	A	G	-0.0704354	0.0147128	2.51e-06	family.Verrucomicrobiaceae.id.4036	0.0012481	22.9175
rs941682	G	A	-0.0631526	0.0143767	9.58e-06	family.Verrucomicrobiaceae.id.4036	0.00105101	19.2947
rs117107102	A	G	0.204406	0.0431629	3.01e-06	genus.Akkermansia.id.4037	0.00122134	22.4256
rs11729256	T	C	0.0750473	0.0150184	6.58e-07	genus.Akkermansia.id.4037	0.00135967	24.9689
rs12908520	G	A	0.061772	0.0130954	2.26e-06	genus.Akkermansia.id.4037	0.00121177	22.2496
rs2602429	C	T	0.0745352	0.0156201	2.72e-06	genus.Akkermansia.id.4037	0.00123998	22.7683
rs3995795	C	T	0.0641175	0.0140999	5.22e-06	genus.Akkermansia.id.4037	0.00112624	20.6774
rs4242783	G	A	0.0685454	0.0147701	3e-06	genus.Akkermansia.id.4037	0.00117296	21.5362
rs4936098	A	G	0.0649225	0.0135934	1.1e-06	genus.Akkermansia.id.4037	0.00124221	22.8093
rs61779207	G	A	-0.0760539	0.0167769	6.32e-06	genus.Akkermansia.id.4037	0.00111926	20.5492
rs74542928	T	C	0.112623	0.0236434	1.48e-06	genus.Akkermansia.id.4037	0.00123565	22.6886
rs9349825	A	G	-0.0703407	0.0147133	2.6e-06	genus.Akkermansia.id.4037	0.00124467	22.8544
rs941682	G	A	-0.0632957	0.0143777	9.17e-06	genus.Akkermansia.id.4037	0.00105563	19.3797
rs117107102	A	G	0.204683	0.0431573	2.92e-06	class.Verrucomicrobiae.id.4029	0.00122496	22.4922
rs11729256	T	C	0.0749798	0.0150177	6.73e-07	class.Verrucomicrobiae.id.4029	0.00135736	24.9264
rs12908520	G	A	0.0618926	0.0130946	2.17e-06	class.Verrucomicrobiae.id.4029	0.00121664	22.3392
rs2602429	C	T	0.0746844	0.0156194	2.58e-06	class.Verrucomicrobiae.id.4029	0.00124506	22.8616
rs3995795	C	T	0.0641275	0.0140995	5.19e-06	class.Verrucomicrobiae.id.4029	0.00112667	20.6852
rs4242783	G	A	0.0689292	0.0147693	2.64e-06	class.Verrucomicrobiae.id.4029	0.00118624	21.7803
rs4936098	A	G	0.0648843	0.0135928	1.12e-06	class.Verrucomicrobiae.id.4029	0.00124086	22.7843
rs61779207	G	A	-0.0758309	0.0167762	6.72e-06	class.Verrucomicrobiae.id.4029	0.00111282	20.4307
rs74542928	T	C	0.112164	0.0236422	1.63e-06	class.Verrucomicrobiae.id.4029	0.00122574	22.5064
rs9349825	A	G	-0.0704036	0.0147128	2.54e-06	class.Verrucomicrobiae.id.4029	0.00124698	22.8968
rs941682	G	A	-0.0631436	0.0143767	9.61e-06	class.Verrucomicrobiae.id.4029	0.00105071	19.2892
rs117107102	A	G	0.204683	0.0431573	2.92e-06	order.Verrucomicrobiales.id.4030	0.00122496	22.4922
rs11729256	T	C	0.0749798	0.0150177	6.73e-07	order.Verrucomicrobiales.id.4030	0.00135736	24.9264
rs12908520	G	A	0.0618926	0.0130946	2.17e-06	order.Verrucomicrobiales.id.4030	0.00121664	22.3392
rs2602429	C	T	0.0746844	0.0156194	2.58e-06	order.Verrucomicrobiales.id.4030	0.00124506	22.8616
rs3995795	C	T	0.0641275	0.0140995	5.19e-06	order.Verrucomicrobiales.id.4030	0.00112667	20.6852
rs4242783	G	A	0.0689292	0.0147693	2.64e-06	order.Verrucomicrobiales.id.4030	0.00118624	21.7803
rs4936098	A	G	0.0648843	0.0135928	1.12e-06	order.Verrucomicrobiales.id.4030	0.00124086	22.7843
rs61779207	G	A	-0.0758309	0.0167762	6.72e-06	order.Verrucomicrobiales.id.4030	0.00111282	20.4307
rs74542928	T	C	0.112164	0.0236422	1.63e-06	order.Verrucomicrobiales.id.4030	0.00122574	22.5064
rs9349825	A	G	-0.0704036	0.0147128	2.54e-06	order.Verrucomicrobiales.id.4030	0.00124698	22.8968
rs941682	G	A	-0.0631436	0.0143767	9.61e-06	order.Verrucomicrobiales.id.4030	0.00105071	19.2892
rs111845179	T	C	0.104177	0.0213837	6.47e-07	phylum.Bacteroidetes.id.905	0.00129246	23.733
rs17343978	A	C	-0.0556041	0.0120272	7.22e-06	phylum.Bacteroidetes.id.905	0.00116407	21.3727
rs2032750	T	C	-0.0510857	0.0106804	1.71e-06	phylum.Bacteroidetes.id.905	0.00124589	22.8769
rs62531359	T	G	0.0657788	0.0149886	8.42e-06	phylum.Bacteroidetes.id.905	0.00104905	19.2587
rs62575403	C	T	0.145424	0.0311079	2.96e-06	phylum.Bacteroidetes.id.905	0.00119019	21.8528
rs6586324	T	C	0.0477792	0.0105437	7.37e-06	phylum.Bacteroidetes.id.905	0.00111843	20.5338
rs72706335	T	C	-0.223193	0.0493382	7.13e-06	phylum.Bacteroidetes.id.905	0.00111458	20.4631
rs73512608	G	A	-0.123117	0.0236743	2.54e-07	phylum.Bacteroidetes.id.905	0.00147246	27.0432
rs73846128	A	G	-0.0664262	0.0133481	4.78e-07	phylum.Bacteroidetes.id.905	0.0013485	24.7636
rs73975615	G	A	-0.207163	0.0442629	1.2e-06	phylum.Bacteroidetes.id.905	0.00119296	21.9039
rs7999780	G	A	0.0543635	0.0124067	9.47e-06	phylum.Bacteroidetes.id.905	0.0010458	19.1991
rs929878	C	T	-0.0540001	0.0121526	6.51e-06	phylum.Bacteroidetes.id.905	0.00107544	19.7437
rs111966731	T	C	0.204031	0.0445746	4.56e-06	family.Oxalobacteraceae.id.2966	0.0011411	20.9505
rs11246212	T	C	0.13607	0.0291797	4.51e-06	family.Oxalobacteraceae.id.2966	0.00118428	21.7442
rs12002250	A	C	0.196145	0.044523	5.53e-06	family.Oxalobacteraceae.id.2966	0.00105713	19.4072
rs1569853	T	C	-0.140043	0.0281704	7.45e-07	family.Oxalobacteraceae.id.2966	0.00134571	24.7122
rs17138946	G	T	-0.189444	0.0430248	8.09e-06	family.Oxalobacteraceae.id.2966	0.001056	19.3865
rs36057338	G	T	0.181604	0.0398742	6.26e-06	family.Oxalobacteraceae.id.2966	0.00112973	20.7416
rs4428215	G	A	0.12561	0.0230053	4.88e-08	family.Oxalobacteraceae.id.2966	0.00162288	29.8104
rs561239	A	G	0.105525	0.0236769	7.19e-06	family.Oxalobacteraceae.id.2966	0.00108191	19.8627
rs6000536	C	T	-0.118383	0.0241355	7.39e-07	family.Oxalobacteraceae.id.2966	0.00131008	24.057
rs62435498	C	A	0.181521	0.0400608	7.46e-06	family.Oxalobacteraceae.id.2966	0.00111823	20.5301
rs736744	C	T	0.105642	0.0200648	1.49e-07	family.Oxalobacteraceae.id.2966	0.00150921	27.7192
rs7993559	C	A	0.0921059	0.0201114	5.04e-06	family.Oxalobacteraceae.id.2966	0.00114234	20.9734
rs80330081	A	C	-0.18756	0.0423688	6.64e-06	family.Oxalobacteraceae.id.2966	0.00106739	19.5958
rs934049	G	A	0.109751	0.0238636	4.21e-06	family.Oxalobacteraceae.id.2966	0.00115199	21.1507
rs112135816	T	G	-0.0775052	0.0171554	5.28e-06	family.Alcaligenaceae.id.2875	0.00111168	20.4098
rs1153990	A	G	-0.058727	0.0128306	5.97e-06	family.Alcaligenaceae.id.2875	0.00114101	20.9488
rs147968	C	T	0.0489475	0.0110321	9.13e-06	family.Alcaligenaceae.id.2875	0.00107221	19.6844
rs2040996	T	C	-0.0490922	0.0110231	7.8e-06	family.Alcaligenaceae.id.2875	0.0010803	19.8331
rs28480294	T	C	-0.0516967	0.0115503	6.61e-06	family.Alcaligenaceae.id.2875	0.0010911	20.0315
rs4033856	C	T	0.081834	0.0168931	1.03e-06	family.Alcaligenaceae.id.2875	0.00127789	23.4652
rs6087811	T	G	-0.0927044	0.0200457	3.37e-06	family.Alcaligenaceae.id.2875	0.00116481	21.3863
rs62191117	A	G	0.0684302	0.0133636	2.76e-07	family.Alcaligenaceae.id.2875	0.00142767	26.2195
rs62395635	T	C	0.110583	0.0238514	3.35e-06	family.Alcaligenaceae.id.2875	0.00117068	21.4943
rs6969323	A	C	-0.0593564	0.0129137	3.89e-06	family.Alcaligenaceae.id.2875	0.00115063	21.1258
rs74776516	T	G	-0.0944052	0.0213287	6.85e-06	family.Alcaligenaceae.id.2875	0.00106709	19.5903
rs7638039	T	C	0.0603335	0.0127779	2.7e-06	family.Alcaligenaceae.id.2875	0.00121415	22.2934
rs79846372	A	G	0.0882459	0.0198328	6.99e-06	family.Alcaligenaceae.id.2875	0.00107834	19.797
rs9537886	A	C	-0.0570888	0.0110683	2.35e-07	family.Alcaligenaceae.id.2875	0.00144849	26.6024
rs9964679	A	G	0.0537051	0.0116008	4.47e-06	family.Alcaligenaceae.id.2875	0.00116721	21.4304
rs112205261	T	C	-0.188618	0.0403613	3.35e-06	genus.Eggerthella.id.819	0.00118938	21.8379
rs13070736	A	C	-0.121331	0.0272024	7.62e-06	genus.Eggerthella.id.819	0.00108358	19.8933
rs1784446	G	A	0.0907728	0.0198096	5.23e-06	genus.Eggerthella.id.819	0.00114357	20.996
rs2223081	G	A	0.102572	0.0221108	3.89e-06	genus.Eggerthella.id.819	0.00117203	21.5191
rs2240838	A	G	0.0980582	0.0197653	7.36e-07	genus.Eggerthella.id.819	0.00134023	24.6115
rs2877457	G	A	-0.093486	0.0210208	9.03e-06	genus.Eggerthella.id.819	0.00107728	19.7776
rs3851328	T	G	-0.107774	0.0236527	4.18e-06	genus.Eggerthella.id.819	0.00113078	20.7609
rs4985746	G	A	0.110522	0.0247653	5.71e-06	genus.Eggerthella.id.819	0.00108478	19.9155
rs6430926	C	T	0.0879736	0.0197127	8.37e-06	genus.Eggerthella.id.819	0.00108478	19.9153
rs67490567	T	C	0.108495	0.0245457	8.94e-06	genus.Eggerthella.id.819	0.00106415	19.5363
rs76663501	C	T	0.175349	0.0378576	4.83e-06	genus.Eggerthella.id.819	0.00116841	21.4525
rs11228830	A	G	0.135265	0.0298411	6.55e-06	genus.Butyricimonas.id.945	0.00111906	20.5455
rs113054641	G	A	-0.144881	0.0274574	1.74e-07	genus.Butyricimonas.id.945	0.00151582	27.8407
rs12304031	G	A	-0.086278	0.0196846	6.7e-06	genus.Butyricimonas.id.945	0.00104639	19.2098
rs12458763	A	C	0.122037	0.0269587	6.37e-06	genus.Butyricimonas.id.945	0.00111609	20.4909
rs1862649	G	A	0.113124	0.0248176	4.76e-06	genus.Butyricimonas.id.945	0.00113161	20.7761
rs2114713	G	T	0.062721	0.0138998	6.88e-06	genus.Butyricimonas.id.945	0.00110899	20.3604
rs62130338	G	A	-0.0732608	0.0158324	3.9e-06	genus.Butyricimonas.id.945	0.00116612	21.4105
rs62390301	T	C	-0.0872983	0.0174893	7.42e-07	genus.Butyricimonas.id.945	0.00135668	24.914
rs7083431	A	C	0.0703539	0.0144439	8.85e-07	genus.Butyricimonas.id.945	0.00129196	23.7239
rs71428626	G	T	-0.133188	0.0289905	4.8e-06	genus.Butyricimonas.id.945	0.00114953	21.1055
rs72814525	A	G	0.0664154	0.0149766	8.25e-06	genus.Butyricimonas.id.945	0.00107114	19.6646
rs78453362	A	G	-0.14948	0.0327073	4.06e-06	genus.Butyricimonas.id.945	0.00113759	20.886
rs9657374	C	T	0.0680719	0.0148172	4.5e-06	genus.Butyricimonas.id.945	0.00114948	21.1046
rs112334273	G	A	0.0627459	0.0127415	9.26e-07	phylum.Firmicutes.id.1672	0.00132055	24.2496
rs2009919	T	C	0.0536457	0.0106294	4.95e-07	phylum.Firmicutes.id.1672	0.0013869	25.4698
rs2273429	A	G	-0.0702112	0.0153063	9.26e-06	phylum.Firmicutes.id.1672	0.00114598	21.0402
rs2332027	G	A	-0.0482656	0.0104823	4.05e-06	phylum.Firmicutes.id.1672	0.00115468	21.2001
rs2547978	A	G	0.0465802	0.0105075	8.57e-06	phylum.Firmicutes.id.1672	0.00107039	19.6509
rs3792064	G	A	0.0897349	0.0182532	6.75e-07	phylum.Firmicutes.id.1672	0.00131605	24.1669
rs3852931	C	T	-0.0482086	0.0105	4.53e-06	phylum.Firmicutes.id.1672	0.00114808	21.0789
rs4750583	A	G	0.0616007	0.0137936	5.79e-06	phylum.Firmicutes.id.1672	0.00108629	19.9431
rs56199908	T	C	-0.186194	0.041051	8.67e-06	phylum.Firmicutes.id.1672	0.00112046	20.5712
rs6814436	T	C	0.0680205	0.0150844	6.8e-06	phylum.Firmicutes.id.1672	0.0011075	20.333
rs6815608	T	C	0.0935765	0.0210869	7.24e-06	phylum.Firmicutes.id.1672	0.00107262	19.6918
rs7247191	T	C	-0.0713033	0.0157424	4.73e-06	phylum.Firmicutes.id.1672	0.00111736	20.5142
rs72738886	T	C	0.0864609	0.0190398	7.68e-06	phylum.Firmicutes.id.1672	0.00112313	20.6202
rs72771021	C	T	-0.141357	0.0308303	5.12e-06	phylum.Firmicutes.id.1672	0.00114493	21.021
rs8085381	G	A	0.0647291	0.0146219	8.67e-06	phylum.Firmicutes.id.1672	0.0010674	19.5959
rs112362903	A	G	-0.149047	0.0333271	7.88e-06	genus.FamilyXIIIUCG001.id.11294	0.00108938	19.9999
rs12049454	T	C	-0.0647298	0.0134065	1.17e-06	genus.FamilyXIIIUCG001.id.11294	0.00126947	23.3105
rs1426266	T	C	-0.0665521	0.0137151	1.25e-06	genus.FamilyXIIIUCG001.id.11294	0.00128224	23.5453
rs3842897	G	A	-0.112639	0.0242751	5.2e-06	genus.FamilyXIIIUCG001.id.11294	0.0011726	21.5295
rs62414802	C	T	-0.0611904	0.013457	4.29e-06	genus.FamilyXIIIUCG001.id.11294	0.00112611	20.6751
rs7119679	G	A	-0.0809085	0.0174782	3.52e-06	genus.FamilyXIIIUCG001.id.11294	0.00116705	21.4275
rs76463770	A	G	0.19313	0.0419866	3.77e-06	genus.FamilyXIIIUCG001.id.11294	0.00115233	21.157
rs8076666	A	G	0.088655	0.0198094	8.02e-06	genus.FamilyXIIIUCG001.id.11294	0.00109091	20.0281
rs112381107	C	T	0.21009	0.0456974	3.22e-06	order.Desulfovibrionales.id.3156	0.00115114	21.1352
rs11599763	T	C	-0.0554862	0.0117486	2.61e-06	order.Desulfovibrionales.id.3156	0.0012147	22.3034
rs17791387	A	G	-0.0727501	0.0154369	2.25e-06	order.Desulfovibrionales.id.3156	0.00120954	22.2086
rs186073	T	C	0.0529219	0.0118542	8.74e-06	order.Desulfovibrionales.id.3156	0.00108557	19.9299
rs2692012	A	G	0.112244	0.0253553	2.27e-06	order.Desulfovibrionales.id.3156	0.0010674	19.5959
rs2838334	G	A	0.0569024	0.0124223	4.17e-06	order.Desulfovibrionales.id.3156	0.00114277	20.9813
rs3935584	C	T	-0.0524466	0.0115749	7.2e-06	order.Desulfovibrionales.id.3156	0.00111819	20.5295
rs4506934	C	T	-0.0953383	0.0201367	2.43e-06	order.Desulfovibrionales.id.3156	0.00122076	22.4148
rs6058181	C	T	0.0836765	0.0166098	2.53e-07	order.Desulfovibrionales.id.3156	0.00138191	25.3779
rs62020470	A	G	-0.0573633	0.0129462	7.51e-06	order.Desulfovibrionales.id.3156	0.00106935	19.6318
rs72647048	T	C	-0.0772459	0.0170876	9e-06	order.Desulfovibrionales.id.3156	0.00111302	20.4344
rs9928243	C	A	-0.0544713	0.0117811	3.97e-06	order.Desulfovibrionales.id.3156	0.00116429	21.3767
rs112381107	C	T	0.211435	0.0456962	2.82e-06	family.Desulfovibrionaceae.id.3169	0.00116598	21.4078
rs11599763	T	C	-0.0555931	0.0117493	2.5e-06	family.Desulfovibrionaceae.id.3169	0.00121923	22.3867
rs17791387	A	G	-0.0729251	0.0154381	2.1e-06	family.Desulfovibrionaceae.id.3169	0.00121518	22.3123
rs2692012	A	G	0.114231	0.0253568	1.56e-06	family.Desulfovibrionaceae.id.3169	0.00110534	20.2933
rs2838334	G	A	0.0571419	0.012423	3.82e-06	family.Desulfovibrionaceae.id.3169	0.00115228	21.156
rs3935584	C	T	-0.0525838	0.0115757	6.78e-06	family.Desulfovibrionaceae.id.3169	0.00112388	20.634
rs4506934	C	T	-0.0943381	0.020138	3.16e-06	family.Desulfovibrionaceae.id.3169	0.00119515	21.9441
rs6058181	C	T	0.0834742	0.0166111	2.7e-07	family.Desulfovibrionaceae.id.3169	0.00137503	25.2514
rs72647048	T	C	-0.0770089	0.017089	9.61e-06	family.Desulfovibrionaceae.id.3169	0.00110603	20.3059
rs9928243	C	A	-0.0541732	0.0117819	4.48e-06	family.Desulfovibrionaceae.id.3169	0.00115144	21.1405
rs11251024	G	A	0.104201	0.0206737	6.63e-07	order.NB1n.id.3953	0.00138327	25.403
rs11606187	A	G	-0.154539	0.0326288	3.31e-06	order.NB1n.id.3953	0.00122164	22.4311
rs12358808	G	T	-0.119662	0.0255597	5.31e-06	order.NB1n.id.3953	0.00119367	21.9169
rs13385922	T	C	0.0929494	0.0201348	3.97e-06	order.NB1n.id.3953	0.00116063	21.3095
rs166849	G	A	0.0911053	0.0202239	7.74e-06	order.NB1n.id.3953	0.00110529	20.2923
rs2172426	C	T	-0.10212	0.0198947	3.17e-07	order.NB1n.id.3953	0.00143458	26.3465
rs267959	A	G	0.0988612	0.0209676	2.62e-06	order.NB1n.id.3953	0.00121068	22.2296
rs4383094	T	C	0.149188	0.0320662	4.28e-06	order.NB1n.id.3953	0.00117886	21.6446
rs60583455	T	C	0.108934	0.021177	2.6e-07	order.NB1n.id.3953	0.00144069	26.459
rs60775321	T	C	-0.0962425	0.0213842	7.1e-06	order.NB1n.id.3953	0.00110324	20.2547
rs72671304	T	C	0.172322	0.0370028	3.8e-06	order.NB1n.id.3953	0.00118113	21.6864
rs7911787	G	T	-0.223071	0.0470232	3.39e-06	order.NB1n.id.3953	0.00122554	22.5028
rs8126061	T	C	-0.159135	0.0351904	7.36e-06	order.NB1n.id.3953	0.00111378	20.4484
rs9542068	T	C	0.0990709	0.0218149	6.52e-06	order.NB1n.id.3953	0.0011233	20.6234
rs11252894	A	C	0.0784055	0.0162769	1.11e-06	phylum.Verrucomicrobia.id.3982	0.00126357	23.202
rs117107102	A	G	0.204283	0.0427565	2.68e-06	phylum.Verrucomicrobia.id.3982	0.00124314	22.8263
rs11729256	T	C	0.0696984	0.0146953	2.23e-06	phylum.Verrucomicrobia.id.3982	0.00122505	22.4938
rs12512971	A	C	0.171057	0.0398053	9.81e-06	phylum.Verrucomicrobia.id.3982	0.00100592	18.4661
rs12908520	G	A	0.0594916	0.012823	3.4e-06	phylum.Verrucomicrobia.id.3982	0.00117226	21.5232
rs2602429	C	T	0.0764148	0.0153487	8.71e-07	phylum.Verrucomicrobia.id.3982	0.00134967	24.7851
rs3995795	C	T	0.0610914	0.0138592	9.72e-06	phylum.Verrucomicrobia.id.3982	0.00105834	19.4295
rs45598138	C	A	-0.143901	0.03054	2.19e-06	phylum.Verrucomicrobia.id.3982	0.00120911	22.2008
rs61779207	G	A	-0.0755253	0.0164385	5.28e-06	phylum.Verrucomicrobia.id.3982	0.00114964	21.1076
rs74542928	T	C	0.115994	0.0231324	4.08e-07	phylum.Verrucomicrobia.id.3982	0.00136911	25.1426
rs76430504	T	C	-0.11753	0.025458	3.5e-06	phylum.Verrucomicrobia.id.3982	0.00116077	21.312
rs9349825	A	G	-0.0660243	0.0143911	6.27e-06	phylum.Verrucomicrobia.id.3982	0.00114636	21.0472
rs112617308	T	C	-0.170873	0.0362844	2.38e-06	genus..Eubacteriumbrachygroup.id.11296	0.00120777	22.1761
rs12151423	A	G	0.101329	0.0227324	9.27e-06	genus..Eubacteriumbrachygroup.id.11296	0.00108219	19.8677
rs13139592	T	C	-0.145997	0.0327192	7.97e-06	genus..Eubacteriumbrachygroup.id.11296	0.00108445	19.9093
rs1384962	A	G	0.120888	0.0266264	6.99e-06	genus..Eubacteriumbrachygroup.id.11296	0.00112268	20.6119
rs2913110	C	T	0.105143	0.022942	4.56e-06	genus..Eubacteriumbrachygroup.id.11296	0.00114394	21.0027
rs4862235	G	A	0.104806	0.0225751	3.73e-06	genus..Eubacteriumbrachygroup.id.11296	0.00117383	21.5521
rs62348779	T	C	-0.201481	0.043286	3.78e-06	genus..Eubacteriumbrachygroup.id.11296	0.00117994	21.6644
rs6591893	G	A	0.108225	0.0240319	7.34e-06	genus..Eubacteriumbrachygroup.id.11296	0.0011046	20.2796
rs720439	A	G	-0.111927	0.0251252	7.03e-06	genus..Eubacteriumbrachygroup.id.11296	0.00108089	19.8438
rs73199919	T	C	-0.236717	0.0531335	8.16e-06	genus..Eubacteriumbrachygroup.id.11296	0.00108107	19.8471
rs11264403	G	A	-0.139062	0.0334454	7.76e-06	genus.Clostridiumsensustricto1.id.1873	0.000941742	17.2869
rs115807074	A	G	-0.22736	0.0492575	4.32e-06	genus.Clostridiumsensustricto1.id.1873	0.00116032	21.3039
rs116847295	C	T	0.110021	0.0246032	4.58e-06	genus.Clostridiumsensustricto1.id.1873	0.00108918	19.9963
rs12341505	G	A	0.0810718	0.0180121	4.82e-06	genus.Clostridiumsensustricto1.id.1873	0.0011034	20.2575
rs2795528	G	A	-0.184315	0.0392204	2.72e-06	genus.Clostridiumsensustricto1.id.1873	0.00120275	22.0837
rs2817172	C	T	0.058139	0.0124492	2.77e-06	genus.Clostridiumsensustricto1.id.1873	0.00118778	21.8085
rs550843	T	C	-0.0783246	0.0169209	2.05e-06	genus.Clostridiumsensustricto1.id.1873	0.00116692	21.4252
rs112767262	T	C	0.0732963	0.0163589	8.21e-06	genus.Escherichia.Shigella.id.3504	0.00109341	20.074
rs113127095	A	G	0.151009	0.0323434	3.33e-06	genus.Escherichia.Shigella.id.3504	0.00118719	21.7978
rs113513883	A	G	0.172283	0.038041	5.28e-06	genus.Escherichia.Shigella.id.3504	0.00111711	20.5097
rs1154904	A	G	-0.0613376	0.0130644	3.04e-06	genus.Escherichia.Shigella.id.3504	0.00120047	22.0419
rs118526	C	A	-0.0594401	0.013598	8e-06	genus.Escherichia.Shigella.id.3504	0.00104078	19.1067
rs2798105	A	G	-0.100851	0.0222045	8.25e-06	genus.Escherichia.Shigella.id.3504	0.00112354	20.6278
rs4731451	G	A	-0.0609885	0.0135157	7.47e-06	genus.Escherichia.Shigella.id.3504	0.00110902	20.3608
rs57024273	T	C	0.0626172	0.0139919	9.7e-06	genus.Escherichia.Shigella.id.3504	0.00109085	20.0269
rs592299	T	C	-0.0592004	0.0129486	4.77e-06	genus.Escherichia.Shigella.id.3504	0.00113843	20.9015
rs73208162	A	G	-0.119296	0.024839	2.19e-06	genus.Escherichia.Shigella.id.3504	0.00125613	23.0652
rs112893842	T	C	0.11381	0.0232806	1.45e-06	genus.DefluviitaleaceaeUCG011.id.11287	0.0013014	23.8975
rs12122999	G	T	-0.0827292	0.0181154	4.83e-06	genus.DefluviitaleaceaeUCG011.id.11287	0.00113587	20.8544
rs1582238	T	C	0.0805036	0.0167257	1.57e-06	genus.DefluviitaleaceaeUCG011.id.11287	0.00126158	23.1654
rs2892880	G	A	0.0817755	0.0181686	6.83e-06	genus.DefluviitaleaceaeUCG011.id.11287	0.00110337	20.2571
rs4344384	G	T	0.0715978	0.0156309	4.83e-06	genus.DefluviitaleaceaeUCG011.id.11287	0.00114271	20.9801
rs4677103	A	G	0.0977912	0.0197263	9.6e-07	genus.DefluviitaleaceaeUCG011.id.11287	0.00133822	24.5744
rs55658617	T	C	0.174369	0.0362226	2.15e-06	genus.DefluviitaleaceaeUCG011.id.11287	0.00126192	23.1716
rs72731813	C	T	-0.147383	0.0293796	4.33e-07	genus.DefluviitaleaceaeUCG011.id.11287	0.00137028	25.1639
rs9608282	T	G	0.142939	0.0299793	2.52e-06	genus.DefluviitaleaceaeUCG011.id.11287	0.001238	22.7319
rs9725395	A	G	-0.13834	0.029554	3.52e-06	genus.DefluviitaleaceaeUCG011.id.11287	0.00119328	21.9097
rs112893842	T	C	0.110761	0.0232545	2.75e-06	family.Defluviitaleaceae.id.1924	0.00123545	22.685
rs12122999	G	T	-0.0816766	0.0180938	6.18e-06	family.Defluviitaleaceae.id.1924	0.00110982	20.3756
rs1582238	T	C	0.0801923	0.0167061	1.69e-06	family.Defluviitaleaceae.id.1924	0.00125479	23.0405
rs17051335	C	T	-0.134314	0.0292201	4.58e-06	family.Defluviitaleaceae.id.1924	0.00115073	21.1276
rs1908593	T	C	0.070223	0.0156601	7.86e-06	family.Defluviitaleaceae.id.1924	0.00109521	20.107
rs4344384	G	T	0.0708803	0.0156121	5.86e-06	family.Defluviitaleaceae.id.1924	0.00112264	20.6113
rs4677103	A	G	0.0977203	0.0197033	9.42e-07	family.Defluviitaleaceae.id.1924	0.0013394	24.5963
rs540220	T	C	-0.123954	0.0289814	9.48e-06	family.Defluviitaleaceae.id.1924	0.00099643	18.2918
rs55658617	T	C	0.177314	0.0361844	1.41e-06	family.Defluviitaleaceae.id.1924	0.0013076	24.0115
rs72731813	C	T	-0.149751	0.0293415	2.76e-07	family.Defluviitaleaceae.id.1924	0.00141827	26.0466
rs9608282	T	G	0.139014	0.0299429	4.61e-06	family.Defluviitaleaceae.id.1924	0.00117387	21.5528
rs9725395	A	G	-0.138357	0.0295185	3.41e-06	family.Defluviitaleaceae.id.1924	0.00119644	21.9679
rs113006825	T	C	-0.0928893	0.0208035	7.98e-06	genus.RuminococcaceaeUCG009.id.11366	0.0010859	19.9359
rs12508214	C	T	-0.0774649	0.0168937	4.75e-06	genus.RuminococcaceaeUCG009.id.11366	0.00114515	21.025
rs138460696	A	G	0.139274	0.0315794	9.81e-06	genus.RuminococcaceaeUCG009.id.11366	0.00105943	19.4495
rs1550196	G	A	0.130842	0.0262478	1.13e-06	genus.RuminococcaceaeUCG009.id.11366	0.00135306	24.8475
rs2058609	A	G	0.0816464	0.017472	3.12e-06	genus.RuminococcaceaeUCG009.id.11366	0.00118925	21.8357
rs2192926	A	G	-0.089048	0.0192989	4.88e-06	genus.RuminococcaceaeUCG009.id.11366	0.00115953	21.2892
rs4079028	C	T	0.0915623	0.019936	3.28e-06	genus.RuminococcaceaeUCG009.id.11366	0.00114883	21.0927
rs4708333	T	G	-0.084033	0.0174757	1.56e-06	genus.RuminococcaceaeUCG009.id.11366	0.00125917	23.121
rs6952765	G	A	0.0732099	0.0166777	8.13e-06	genus.RuminococcaceaeUCG009.id.11366	0.00104957	19.2683
rs758191	T	G	0.17702	0.0375113	9.01e-06	genus.RuminococcaceaeUCG009.id.11366	0.00121281	22.2687
rs78410648	A	G	0.120989	0.0277317	9.67e-06	genus.RuminococcaceaeUCG009.id.11366	0.00103679	19.0333
rs9558661	T	C	-0.0897823	0.0200739	7.01e-06	genus.RuminococcaceaeUCG009.id.11366	0.00108955	20.003
rs115044523	G	A	-0.0980026	0.0202616	2.37e-06	genus.Ruminiclostridium9.id.11357	0.00127401	23.3939
rs12040548	G	T	0.0570422	0.0122359	3.15e-06	genus.Ruminiclostridium9.id.11357	0.0011836	21.7319
rs2615052	T	G	0.0577608	0.0120578	1.75e-06	genus.Ruminiclostridium9.id.11357	0.00124966	22.9461
rs6082461	A	C	0.0586425	0.0131004	4.87e-06	genus.Ruminiclostridium9.id.11357	0.00109139	20.037
rs7137760	C	T	0.050797	0.0112182	7.07e-06	genus.Ruminiclostridium9.id.11357	0.00111672	20.5023
rs74303178	T	C	0.0532742	0.0119274	7.92e-06	genus.Ruminiclostridium9.id.11357	0.00108661	19.949
rs78191726	T	C	0.0944998	0.0210206	7.58e-06	genus.Ruminiclostridium9.id.11357	0.00110076	20.2092
rs918449	A	G	-0.0950908	0.0197177	2.56e-06	genus.Ruminiclostridium9.id.11357	0.00126653	23.2564
rs9522712	T	C	0.0699728	0.0154939	4.66e-06	genus.Ruminiclostridium9.id.11357	0.00111085	20.3945
rs9809789	C	T	-0.0717454	0.0159673	8.72e-06	genus.Ruminiclostridium9.id.11357	0.00109963	20.1883
rs113379006	T	C	-0.162759	0.0357025	7.21e-06	genus.Sellimonas.id.14369	0.00113188	20.7811
rs17657328	C	T	0.114571	0.0253618	8.25e-06	genus.Sellimonas.id.14369	0.0011115	20.4066
rs2016057	A	C	-0.125878	0.0256153	1.03e-06	genus.Sellimonas.id.14369	0.001315	24.1476
rs2187447	A	C	0.243457	0.0527695	3.98e-06	genus.Sellimonas.id.14369	0.00115924	21.2841
rs2371572	A	C	0.127349	0.0250862	4.46e-07	genus.Sellimonas.id.14369	0.00140317	25.7689
rs41816	A	G	0.132201	0.0291087	8.39e-06	genus.Sellimonas.id.14369	0.00112341	20.6253
rs553697	T	C	-0.153767	0.0339099	6.13e-06	genus.Sellimonas.id.14369	0.00111992	20.5613
rs56203279	T	C	-0.124045	0.0269115	3.72e-06	genus.Sellimonas.id.14369	0.00115713	21.2451
rs62016462	T	C	0.233969	0.0484278	1.09e-06	genus.Sellimonas.id.14369	0.00127109	23.3402
rs6433790	C	T	-0.13853	0.0301698	3.98e-06	genus.Sellimonas.id.14369	0.00114827	21.0824
rs1135612	G	A	0.0529785	0.0119177	9.26e-06	order.Selenomonadales.id.2165	0.00107634	19.7603
rs13086907	G	A	0.0625312	0.0131735	1.95e-06	order.Selenomonadales.id.2165	0.00122704	22.5303
rs1643968	T	C	-0.0565284	0.0112298	4.15e-07	order.Selenomonadales.id.2165	0.00137972	25.3376
rs1649999	A	G	0.0748989	0.0166458	7.58e-06	order.Selenomonadales.id.2165	0.00110272	20.2451
rs2834062	A	G	0.0489057	0.0108842	8.44e-06	order.Selenomonadales.id.2165	0.00109964	20.1885
rs4463806	T	C	-0.0543966	0.0129365	7.81e-06	order.Selenomonadales.id.2165	0.000963144	17.6801
rs4722181	T	G	0.0501306	0.0105798	2e-06	order.Selenomonadales.id.2165	0.0012227	22.4506
rs60274479	T	C	-0.0659623	0.0134137	1.16e-06	order.Selenomonadales.id.2165	0.00131681	24.1808
rs61249479	A	C	0.0777075	0.0168628	2.95e-06	order.Selenomonadales.id.2165	0.00115655	21.2345
rs71405394	G	A	-0.114178	0.02405	2.17e-06	order.Selenomonadales.id.2165	0.00122744	22.5378
rs73232831	G	A	-0.151829	0.0314932	1.87e-06	order.Selenomonadales.id.2165	0.00126569	23.2408
rs9423647	G	A	0.047817	0.0105282	6.06e-06	order.Selenomonadales.id.2165	0.00112349	20.6269
rs1135612	G	A	0.0529785	0.0119177	9.26e-06	class.Negativicutes.id.2164	0.00107634	19.7603
rs13086907	G	A	0.0625312	0.0131735	1.95e-06	class.Negativicutes.id.2164	0.00122704	22.5303
rs1643968	T	C	-0.0565284	0.0112298	4.15e-07	class.Negativicutes.id.2164	0.00137972	25.3376
rs1649999	A	G	0.0748989	0.0166458	7.58e-06	class.Negativicutes.id.2164	0.00110272	20.2451
rs2834062	A	G	0.0489057	0.0108842	8.44e-06	class.Negativicutes.id.2164	0.00109964	20.1885
rs4463806	T	C	-0.0543966	0.0129365	7.81e-06	class.Negativicutes.id.2164	0.000963144	17.6801
rs4722181	T	G	0.0501306	0.0105798	2e-06	class.Negativicutes.id.2164	0.0012227	22.4506
rs60274479	T	C	-0.0659623	0.0134137	1.16e-06	class.Negativicutes.id.2164	0.00131681	24.1808
rs61249479	A	C	0.0777075	0.0168628	2.95e-06	class.Negativicutes.id.2164	0.00115655	21.2345
rs71405394	G	A	-0.114178	0.02405	2.17e-06	class.Negativicutes.id.2164	0.00122744	22.5378
rs73232831	G	A	-0.151829	0.0314932	1.87e-06	class.Negativicutes.id.2164	0.00126569	23.2408
rs9423647	G	A	0.047817	0.0105282	6.06e-06	class.Negativicutes.id.2164	0.00112349	20.6269
rs114567323	T	C	0.186478	0.0405199	5.65e-06	genus.Parabacteroides.id.954	0.0011535	21.1784
rs115602804	G	A	0.10308	0.0222736	1.93e-06	genus.Parabacteroides.id.954	0.00116644	21.4164
rs4236095	G	A	0.0761961	0.0157042	1.93e-06	genus.Parabacteroides.id.954	0.00128198	23.5403
rs60884758	C	T	-0.0702667	0.0142249	5.71e-07	genus.Parabacteroides.id.954	0.00132869	24.3993
rs6657302	T	C	-0.10452	0.0225521	9.76e-06	genus.Parabacteroides.id.954	0.00116981	21.4782
rs7298818	C	T	0.0888832	0.0200902	8.54e-06	genus.Parabacteroides.id.954	0.00106613	19.5725
rs1145877	A	G	-0.073548	0.0162413	7.2e-06	genus.Sutterella.id.2896	0.0011169	20.5057
rs11591622	T	G	-0.0688382	0.0151375	6.5e-06	genus.Sutterella.id.2896	0.00112632	20.6789
rs13173038	A	G	-0.0718076	0.0151627	2.73e-06	genus.Sutterella.id.2896	0.0012214	22.4266
rs143438747	T	C	-0.145793	0.0306867	3.28e-06	genus.Sutterella.id.2896	0.00122924	22.5708
rs2050185	G	A	0.0575138	0.0128766	7.97e-06	genus.Sutterella.id.2896	0.0010866	19.9488
rs2321387	G	A	-0.0592876	0.0124509	1.87e-06	genus.Sutterella.id.2896	0.00123478	22.6726
rs2613606	C	T	-0.0556794	0.0124117	7.2e-06	genus.Sutterella.id.2896	0.00109609	20.1233
rs607327	C	T	0.0578334	0.0129053	6.63e-06	genus.Sutterella.id.2896	0.00109383	20.0816
rs62501473	G	A	0.0694233	0.0149416	5.52e-06	genus.Sutterella.id.2896	0.00117572	21.5868
rs7499539	A	G	0.0617478	0.0130998	2.36e-06	genus.Sutterella.id.2896	0.00121	22.2171
rs7638039	T	C	0.0645624	0.0143887	8.66e-06	genus.Sutterella.id.2896	0.00109659	20.1324
rs9350083	T	G	-0.0593069	0.0133929	8.23e-06	genus.Sutterella.id.2896	0.00106806	19.6081
rs114873521	C	T	-0.130067	0.0294087	7.13e-06	genus.Flavonifractor.id.2059	0.00106541	19.5595
rs11811696	T	C	-0.116063	0.0241012	2.07e-06	genus.Flavonifractor.id.2059	0.00126288	23.1892
rs12030302	A	G	-0.0692276	0.0137467	5.61e-07	genus.Flavonifractor.id.2059	0.0013809	25.3593
rs34066017	A	G	0.0764294	0.0159789	1.52e-06	genus.Flavonifractor.id.2059	0.00124591	22.8772
rs4949766	T	C	-0.0687466	0.0151661	4.83e-06	genus.Flavonifractor.id.2059	0.0011191	20.5461
rs806808	T	C	0.0667272	0.0136557	1.18e-06	genus.Flavonifractor.id.2059	0.0013002	23.8754
rs11532348	C	T	-0.103931	0.0226826	5.71e-06	genus.Coprobacter.id.949	0.00114341	20.9931
rs12684609	T	C	0.100827	0.0220366	6.1e-06	genus.Coprobacter.id.949	0.00114017	20.9334
rs12996055	A	C	0.0921817	0.0209405	8.08e-06	genus.Coprobacter.id.949	0.0010555	19.3772
rs143662916	C	T	0.253264	0.0540141	3.07e-06	genus.Coprobacter.id.949	0.00119733	21.9841
rs189356	G	A	0.0781125	0.0171916	6.26e-06	genus.Coprobacter.id.949	0.0011244	20.6435
rs213863	C	T	-0.0887412	0.0188377	2.35e-06	genus.Coprobacter.id.949	0.00120856	22.1906
rs28402691	T	C	0.110695	0.0251199	9.56e-06	genus.Coprobacter.id.949	0.0010577	19.4178
rs305411	A	G	0.129218	0.0264518	1.01e-06	genus.Coprobacter.id.949	0.0012995	23.8625
rs3828477	G	T	-0.091218	0.019569	2.89e-06	genus.Coprobacter.id.949	0.00118334	21.7269
rs72821405	T	C	-0.147365	0.0319978	4.76e-06	genus.Coprobacter.id.949	0.00115518	21.2093
rs74919520	G	A	0.125703	0.0276296	5.76e-06	genus.Coprobacter.id.949	0.00112734	20.6975
rs11581881	C	T	0.0661211	0.0144736	4.73e-06	genus.RuminococcaceaeUCG013.id.11370	0.00113666	20.8689
rs12189346	G	A	0.0684961	0.014558	1.68e-06	genus.RuminococcaceaeUCG013.id.11370	0.0012056	22.1362
rs12336782	T	C	-0.0856047	0.0189311	8.6e-06	genus.RuminococcaceaeUCG013.id.11370	0.00111368	20.4466
rs12485353	G	A	-0.0607903	0.0130847	4.19e-06	genus.RuminococcaceaeUCG013.id.11370	0.00117552	21.5833
rs12781711	C	T	-0.0656129	0.0117477	2.55e-08	genus.RuminococcaceaeUCG013.id.11370	0.001698	31.1927
rs16918863	A	C	0.111491	0.0240157	4.16e-06	genus.RuminococcaceaeUCG013.id.11370	0.00117377	21.551
rs2730183	G	A	-0.0488692	0.0109907	8.44e-06	genus.RuminococcaceaeUCG013.id.11370	0.00107683	19.7693
rs4385846	G	T	0.0598405	0.0131807	6.46e-06	genus.RuminococcaceaeUCG013.id.11370	0.0011226	20.6106
rs75088940	T	C	-0.0942968	0.0200712	2.55e-06	genus.RuminococcaceaeUCG013.id.11370	0.00120205	22.071
rs76973485	G	T	0.194976	0.0418213	3.35e-06	genus.RuminococcaceaeUCG013.id.11370	0.00118373	21.7341
rs7784330	G	A	-0.0498329	0.0112066	8.16e-06	genus.RuminococcaceaeUCG013.id.11370	0.001077	19.7725
rs9313055	T	C	0.105087	0.023446	9.55e-06	genus.RuminococcaceaeUCG013.id.11370	0.00109418	20.0881
rs11585893	A	G	-0.0740746	0.0147633	1.8e-06	family.Bacteroidaceae.id.917	0.0013708	25.1736
rs13207588	A	G	-0.059205	0.0131195	7.49e-06	family.Bacteroidaceae.id.917	0.00110918	20.3639
rs1340391	T	C	-0.0592004	0.0132244	6.73e-06	family.Bacteroidaceae.id.917	0.0010915	20.0388
rs17619981	T	G	0.0880978	0.0187002	2.69e-06	family.Bacteroidaceae.id.917	0.00120868	22.1929
rs2023437	T	C	-0.0782324	0.0167634	5.02e-06	family.Bacteroidaceae.id.917	0.00118614	21.7784
rs66474973	G	T	0.0812515	0.0164479	6.81e-07	family.Bacteroidaceae.id.917	0.00132882	24.4016
rs66710942	C	T	0.0488038	0.0107412	5.86e-06	family.Bacteroidaceae.id.917	0.00112438	20.6432
rs6795673	C	T	0.0538565	0.0105251	3.38e-07	family.Bacteroidaceae.id.917	0.00142562	26.1817
rs9507307	C	T	0.0604456	0.0129128	2.13e-06	family.Bacteroidaceae.id.917	0.00119336	21.9112
rs11585893	A	G	-0.0740746	0.0147633	1.8e-06	genus.Bacteroides.id.918	0.0013708	25.1736
rs13207588	A	G	-0.059205	0.0131195	7.49e-06	genus.Bacteroides.id.918	0.00110918	20.3639
rs1340391	T	C	-0.0592004	0.0132244	6.73e-06	genus.Bacteroides.id.918	0.0010915	20.0388
rs17619981	T	G	0.0880978	0.0187002	2.69e-06	genus.Bacteroides.id.918	0.00120868	22.1929
rs2023437	T	C	-0.0782324	0.0167634	5.02e-06	genus.Bacteroides.id.918	0.00118614	21.7784
rs66474973	G	T	0.0812515	0.0164479	6.81e-07	genus.Bacteroides.id.918	0.00132882	24.4016
rs66710942	C	T	0.0488038	0.0107412	5.86e-06	genus.Bacteroides.id.918	0.00112438	20.6432
rs6795673	C	T	0.0538565	0.0105251	3.38e-07	genus.Bacteroides.id.918	0.00142562	26.1817
rs9507307	C	T	0.0604456	0.0129128	2.13e-06	genus.Bacteroides.id.918	0.00119336	21.9112
rs11597105	A	G	0.114673	0.0250653	6.95e-06	genus..Ruminococcusgnavusgroup.id.14376	0.00113994	20.9292
rs11864644	T	C	-0.139804	0.0318253	5.01e-06	genus..Ruminococcusgnavusgroup.id.14376	0.00105108	19.296
rs12136548	C	T	0.0901946	0.0196476	3.1e-06	genus..Ruminococcusgnavusgroup.id.14376	0.00114774	21.0727
rs12989336	G	A	-0.0846861	0.0187936	7.12e-06	genus..Ruminococcusgnavusgroup.id.14376	0.00110592	20.3039
rs13163520	G	A	-0.127377	0.0233883	5.61e-08	genus..Ruminococcusgnavusgroup.id.14376	0.00161468	29.6595
rs2909242	C	A	-0.0909965	0.018351	7.41e-07	genus..Ruminococcusgnavusgroup.id.14376	0.0013389	24.587
rs3124783	A	G	-0.11599	0.0249099	2.67e-06	genus..Ruminococcusgnavusgroup.id.14376	0.00118082	21.6806
rs4388134	C	T	-0.0904997	0.0203544	9.12e-06	genus..Ruminococcusgnavusgroup.id.14376	0.00107674	19.7676
rs62167033	T	C	0.185289	0.0396295	3.5e-06	genus..Ruminococcusgnavusgroup.id.14376	0.00119054	21.8594
rs78399089	T	C	0.144445	0.0326618	6.63e-06	genus..Ruminococcusgnavusgroup.id.14376	0.00106528	19.5569
rs934940	A	C	-0.105045	0.0229588	2.74e-06	genus..Ruminococcusgnavusgroup.id.14376	0.00114013	20.9328
rs9872758	T	C	0.0849233	0.0176643	1.66e-06	genus..Ruminococcusgnavusgroup.id.14376	0.00125867	23.1119
rs11597218	T	C	0.113569	0.0251645	5.63e-06	genus.RikenellaceaeRC9gutgroup.id.11191	0.00110933	20.3667
rs12501673	A	G	0.116395	0.0262253	6.29e-06	genus.RikenellaceaeRC9gutgroup.id.11191	0.00107291	19.6972
rs13223944	T	C	-0.117416	0.0265523	8.89e-06	genus.RikenellaceaeRC9gutgroup.id.11191	0.0010651	19.5536
rs17032291	T	C	-0.169579	0.0368251	6.61e-06	genus.RikenellaceaeRC9gutgroup.id.11191	0.00115492	21.2046
rs17582787	A	G	-0.157739	0.0339924	3.55e-06	genus.RikenellaceaeRC9gutgroup.id.11191	0.00117275	21.5324
rs2074881	T	C	-0.142236	0.032391	9.45e-06	genus.RikenellaceaeRC9gutgroup.id.11191	0.0010503	19.2818
rs2900503	G	T	-0.172329	0.0326671	1.55e-07	genus.RikenellaceaeRC9gutgroup.id.11191	0.00151509	27.8274
rs2998141	T	C	-0.136346	0.0293073	4.42e-06	genus.RikenellaceaeRC9gutgroup.id.11191	0.00117876	21.6428
rs4270579	G	A	-0.118021	0.0271041	5.46e-06	genus.RikenellaceaeRC9gutgroup.id.11191	0.00103276	18.9595
rs4717843	G	T	-0.119376	0.0260548	4.72e-06	genus.RikenellaceaeRC9gutgroup.id.11191	0.00114331	20.9911
rs7712231	A	G	0.156284	0.0350462	7.97e-06	genus.RikenellaceaeRC9gutgroup.id.11191	0.00108312	19.8849
rs80309088	G	A	0.17405	0.0383423	4.56e-06	genus.RikenellaceaeRC9gutgroup.id.11191	0.00112229	20.6048
rs9887954	G	A	-0.114849	0.0249013	4.81e-06	genus.RikenellaceaeRC9gutgroup.id.11191	0.00115854	21.2711
rs11617697	A	G	-0.143349	0.0286241	7.22e-07	genus..Eubacteriumventriosumgroup.id.11341	0.00136562	25.0784
rs12964517	G	A	0.0587198	0.0123453	2.07e-06	genus..Eubacteriumventriosumgroup.id.11341	0.00123205	22.6225
rs13082419	C	T	-0.0715522	0.016137	9.56e-06	genus..Eubacteriumventriosumgroup.id.11341	0.00107087	19.6598
rs16884680	G	T	-0.0906428	0.0191909	1.74e-06	genus..Eubacteriumventriosumgroup.id.11341	0.00121492	22.3076
rs35179274	C	T	-0.0627263	0.013786	5.76e-06	genus..Eubacteriumventriosumgroup.id.11341	0.00112755	20.7015
rs3809430	T	C	-0.0548171	0.0118426	3.55e-06	genus..Eubacteriumventriosumgroup.id.11341	0.0011669	21.4248
rs66746423	C	T	0.0751501	0.0164978	6.11e-06	genus..Eubacteriumventriosumgroup.id.11341	0.00113009	20.7482
rs6704822	A	G	0.0739179	0.0166705	6.62e-06	genus..Eubacteriumventriosumgroup.id.11341	0.00107087	19.6598
rs72783037	C	A	0.0658926	0.0143747	6.55e-06	genus..Eubacteriumventriosumgroup.id.11341	0.00114441	21.0113
rs73615400	T	C	-0.0956303	0.0193428	9.54e-07	genus..Eubacteriumventriosumgroup.id.11341	0.00133099	24.4417
rs73849225	T	C	0.0975711	0.0224388	5.21e-06	genus..Eubacteriumventriosumgroup.id.11341	0.0010299	18.9068
rs78250280	G	A	0.0749762	0.0164404	3.36e-06	genus..Eubacteriumventriosumgroup.id.11341	0.00113273	20.7968
rs876734	C	T	-0.0618696	0.0132532	2.89e-06	genus..Eubacteriumventriosumgroup.id.11341	0.00118685	21.7915
rs9316536	T	G	-0.0817111	0.0183121	7.84e-06	genus..Eubacteriumventriosumgroup.id.11341	0.00108446	19.9096
rs11620597	T	C	0.119479	0.0271688	7.8e-06	genus.Marvinbryantia.id.2005	0.00105339	19.3385
rs1187983	C	T	-0.0935456	0.0193174	2.02e-06	genus.Marvinbryantia.id.2005	0.00127701	23.449
rs146541147	G	A	0.118845	0.0268423	6.86e-06	genus.Marvinbryantia.id.2005	0.00106773	19.602
rs2724813	A	G	-0.0840769	0.0167551	6.28e-07	genus.Marvinbryantia.id.2005	0.00137109	25.1789
rs2842896	C	T	-0.0649396	0.0131146	7.25e-07	genus.Marvinbryantia.id.2005	0.00133514	24.5179
rs2863363	A	G	0.0634861	0.0136323	3.11e-06	genus.Marvinbryantia.id.2005	0.00118116	21.6868
rs3125832	A	C	0.0679323	0.015012	5.03e-06	genus.Marvinbryantia.id.2005	0.0011153	20.4763
rs3991048	G	T	0.0591462	0.0132536	7.09e-06	genus.Marvinbryantia.id.2005	0.00108472	19.9142
rs61884471	G	A	0.124426	0.0248431	1.01e-06	genus.Marvinbryantia.id.2005	0.0013659	25.0835
rs72948274	A	C	-0.126354	0.0272212	3.26e-06	genus.Marvinbryantia.id.2005	0.00117342	21.5447
rs8006832	G	T	-0.0952415	0.0216699	6.58e-06	genus.Marvinbryantia.id.2005	0.00105217	19.316
rs11627628	T	C	0.143961	0.0290223	1.01e-06	genus.Oscillibacter.id.2063	0.00133981	24.6037
[truncated: 274 more rows]

## Sheet: Table S3
	Mendelian randomization estimates and sensitivity analyses between gut microbiota and periodontitis
		Inverse variance-weighted								Weighted median								MR Egger												Heterogeneity								Pleiotropy
id.exposure	exposure	nsnp	se	or	or_lci95	or_uci95	pval	id.exposure	exposure	nsnp	se	or	or_lci95	or_uci95	pval	id.exposure	exposure	nsnp	se	or	or_lci95	or_uci95	pval		id.exposure	id.outcome	outcome	exposure	method	Q	Q_df	Q_pval		id.exposure	id.outcome	outcome	exposure	egger_intercept	se	pval
9RpNmN	genus.Prevotella7.id.11182	11	0.0439309	1.14479	1.05034	1.24773	0.00208373	9RpNmN	genus.Prevotella7.id.11182	11	0.0561544	1.1315	1.01357	1.26315	0.0277986	9RpNmN	genus.Prevotella7.id.11182	11	0.264437	1.1187	0.666223	1.87848	0.681401		xjWonP	33RGXS	outcome	class.Actinobacteria.id.419	Inverse variance weighted	8.59472	18	0.968405		xjWonP	33RGXS	outcome	class.Actinobacteria.id.419	0.0033667	0.0118202	0.779218
kLrb18	family.Enterobacteriaceae.id.3469	7	0.124054	1.36689	1.07185	1.74313	0.0117573	kLrb18	family.Enterobacteriaceae.id.3469	7	0.158257	1.36238	0.999047	1.85784	0.0507043	kLrb18	family.Enterobacteriaceae.id.3469	7	0.663747	0.493727	0.134429	1.81334	0.336273		BfprFb	33RGXS	outcome	class.Alphaproteobacteria.id.2379	Inverse variance weighted	5.30764	5	0.3795		BfprFb	33RGXS	outcome	class.Alphaproteobacteria.id.2379	-0.00343965	0.0407808	0.936835
yYC9hs	order.Enterobacteriales.id.3468	7	0.124054	1.36689	1.07185	1.74313	0.0117573	yYC9hs	order.Enterobacteriales.id.3468	7	0.15482	1.36238	1.0058	1.84537	0.0457867	yYC9hs	order.Enterobacteriales.id.3468	7	0.663747	0.493727	0.134429	1.81334	0.336273		v1MGbg	33RGXS	outcome	class.Bacilli.id.1673	Inverse variance weighted	17.5181	17	0.41983		v1MGbg	33RGXS	outcome	class.Bacilli.id.1673	0.00357314	0.0162583	0.828827
zRHkkZ	genus.LachnospiraceaeUCG008.id.11328	13	0.0722416	1.19417	1.03651	1.37581	0.0140358	zRHkkZ	genus.LachnospiraceaeUCG008.id.11328	13	0.0851685	1.20019	1.01567	1.41823	0.0321497	zRHkkZ	genus.LachnospiraceaeUCG008.id.11328	13	0.4326	1.23655	0.529632	2.887	0.633209		yRUBqu	33RGXS	outcome	class.Bacteroidia.id.912	Inverse variance weighted	7.86313	13	0.852401		yRUBqu	33RGXS	outcome	class.Bacteroidia.id.912	-0.0019261	0.0124795	0.879906
gYBxK5	genus.Butyricicoccus.id.2055	8	0.093991	0.815124	0.67798	0.98001	0.0296422	gYBxK5	genus.Butyricicoccus.id.2055	8	0.132499	0.830515	0.640563	1.07679	0.161036	gYBxK5	genus.Butyricicoccus.id.2055	8	0.175488	0.848002	0.601199	1.19612	0.383734		74G04p	33RGXS	outcome	class.Betaproteobacteria.id.2867	Inverse variance weighted	13.2253	11	0.278856		74G04p	33RGXS	outcome	class.Betaproteobacteria.id.2867	-0.000476362	0.0235353	0.98425
CYYE0K	genus.Alistipes.id.968	14	0.0857545	1.19902	1.01352	1.41848	0.0342977	CYYE0K	genus.Alistipes.id.968	14	0.114126	1.19601	0.956288	1.49583	0.116797	CYYE0K	genus.Alistipes.id.968	14	0.429076	0.862122	0.371819	1.99897	0.735506		yIiZNL	33RGXS	outcome	class.Clostridia.id.1859	Inverse variance weighted	16.1754	11	0.134744		yIiZNL	33RGXS	outcome	class.Clostridia.id.1859	0.0247995	0.0379498	0.528185
vqFQK2	genus.Ruminiclostridium6.id.11356	15	0.0736558	0.857938	0.742607	0.991181	0.0375015	vqFQK2	genus.Ruminiclostridium6.id.11356	15	0.10428	0.877635	0.7154	1.07666	0.210687	vqFQK2	genus.Ruminiclostridium6.id.11356	15	0.195189	0.886678	0.604808	1.29991	0.548406		H5ys44	33RGXS	outcome	class.Coriobacteriia.id.809	Inverse variance weighted	17.8782	17	0.396562		H5ys44	33RGXS	outcome	class.Coriobacteriia.id.809	-0.0193547	0.0205912	0.361219
70lWXc	family.Pasteurellaceae.id.3689	14	0.0562397	1.12326	1.00602	1.25416	0.0387568	70lWXc	family.Pasteurellaceae.id.3689	14	0.0772048	1.12868	0.970184	1.31308	0.116898	70lWXc	family.Pasteurellaceae.id.3689	14	0.129498	1.18414	0.918696	1.52628	0.216309		abYo9k	33RGXS	outcome	class.Deltaproteobacteria.id.3087	Inverse variance weighted	10.9711	12	0.531398		abYo9k	33RGXS	outcome	class.Deltaproteobacteria.id.3087	-0.000313887	0.014645	0.983284
Lb7k3I	order.Pasteurellales.id.3688	14	0.0562397	1.12326	1.00602	1.25416	0.0387568	Lb7k3I	order.Pasteurellales.id.3688	14	0.0799849	1.12868	0.964912	1.32025	0.13017	Lb7k3I	order.Pasteurellales.id.3688	14	0.129498	1.18414	0.918696	1.52628	0.216309		18UxxO	33RGXS	outcome	class.Erysipelotrichia.id.2147	Inverse variance weighted	8.63995	12	0.733337		18UxxO	33RGXS	outcome	class.Erysipelotrichia.id.2147	0.0364866	0.0250504	0.173191
aX3YOc	family.BacteroidalesS24.7group.id.11173	8	0.0709423	1.15517	1.00521	1.32749	0.0420256	aX3YOc	family.BacteroidalesS24.7group.id.11173	8	0.0918736	1.15653	0.965948	1.38472	0.113444	aX3YOc	family.BacteroidalesS24.7group.id.11173	8	0.287575	1.1226	0.638904	1.97249	0.701511		wMBJoU	33RGXS	outcome	class.Gammaproteobacteria.id.3303	Inverse variance weighted	8.05172	6	0.234339		wMBJoU	33RGXS	outcome	class.Gammaproteobacteria.id.3303	0.0173924	0.0356585	0.646362
pxnIJm	genus.Eisenbergiella.id.11304	11	0.0564363	1.11926	1.00205	1.25017	0.0458943	pxnIJm	genus.Eisenbergiella.id.11304	11	0.0766501	1.04329	0.897757	1.21241	0.58035	pxnIJm	genus.Eisenbergiella.id.11304	11	0.444916	1.51838	0.634835	3.63163	0.372389		jf0xUS	33RGXS	outcome	class.Lentisphaeria.id.2250	Inverse variance weighted	2.53156	6	0.864919		jf0xUS	33RGXS	outcome	class.Lentisphaeria.id.2250	0.000614979	0.0308386	0.984861
dGNeJO	genus.Marvinbryantia.id.2005	11	0.0788614	0.862645	0.739101	1.00684	0.0609897	dGNeJO	genus.Marvinbryantia.id.2005	11	0.104435	0.791033	0.644611	0.970714	0.0247933	dGNeJO	genus.Marvinbryantia.id.2005	11	0.296752	0.774808	0.433105	1.3861	0.412229		65Oe96	33RGXS	outcome	class.Melainabacteria.id.1589	Inverse variance weighted	12.4946	9	0.186841		65Oe96	33RGXS	outcome	class.Melainabacteria.id.1589	-0.0285171	0.0198012	0.187781
fSQtYP	genus..Eubacteriumrectalegroup.id.14374	9	0.107496	0.823506	0.667059	1.01664	0.0708501	fSQtYP	genus..Eubacteriumrectalegroup.id.14374	9	0.143764	0.858459	0.647657	1.13787	0.288428	fSQtYP	genus..Eubacteriumrectalegroup.id.14374	9	0.36874	0.555583	0.269694	1.14453	0.154986		tMr03B	33RGXS	outcome	class.Methanobacteria.id.119	Inverse variance weighted	9.77311	9	0.369164		tMr03B	33RGXS	outcome	class.Methanobacteria.id.119	0.0119176	0.0325457	0.723726
Z9M7Tz	genus.Oscillibacter.id.2063	14	0.0599996	1.11419	0.990569	1.25323	0.0715348	Z9M7Tz	genus.Oscillibacter.id.2063	14	0.0801844	1.10771	0.946612	1.29623	0.202042	Z9M7Tz	genus.Oscillibacter.id.2063	14	0.233645	0.93966	0.594413	1.48543	0.794471		TqW46C	33RGXS	outcome	class.Mollicutes.id.3920	Inverse variance weighted	16.635	10	0.0828399		TqW46C	33RGXS	outcome	class.Mollicutes.id.3920	-0.104812	0.0343838	0.0138309
3u4xn1	genus.Dorea.id.1997	11	0.0898124	0.850851	0.713516	1.01462	0.0721151	3u4xn1	genus.Dorea.id.1997	11	0.12463	0.780655	0.611466	0.996657	0.0469373	3u4xn1	genus.Dorea.id.1997	11	0.227448	0.663874	0.425087	1.0368	0.105203		NCmRNL	33RGXS	outcome	class.Negativicutes.id.2164	Inverse variance weighted	6.56308	11	0.833283		NCmRNL	33RGXS	outcome	class.Negativicutes.id.2164	0.023233	0.0193812	0.258265
X9o7U3	genus.LachnospiraceaeUCG010.id.11330	10	0.0829965	1.15593	0.982389	1.36013	0.0808247	X9o7U3	genus.LachnospiraceaeUCG010.id.11330	10	0.11022	1.12861	0.909332	1.40076	0.272346	X9o7U3	genus.LachnospiraceaeUCG010.id.11330	10	0.215714	0.984716	0.645196	1.5029	0.944832		fLWkyd	33RGXS	outcome	class.Verrucomicrobiae.id.4029	Inverse variance weighted	11.0203	11	0.44156		fLWkyd	33RGXS	outcome	class.Verrucomicrobiae.id.4029	-0.0394243	0.0210768	0.0909325
RRWCW3	family.Christensenellaceae.id.1866	11	0.0792363	0.871778	0.746378	1.01825	0.0833119	RRWCW3	family.Christensenellaceae.id.1866	11	0.108281	0.89155	0.721066	1.10234	0.289074	RRWCW3	family.Christensenellaceae.id.1866	11	0.163653	0.844274	0.612603	1.16356	0.327957		8WAIUF	33RGXS	outcome	family.Acidaminococcaceae.id.2166	Inverse variance weighted	12.7718	6	0.0468057		8WAIUF	33RGXS	outcome	family.Acidaminococcaceae.id.2166	0.0562047	0.0361975	0.181197
b0aAVX	genus.Holdemanella.id.11393	11	0.0605628	1.10883	0.984717	1.24858	0.0880622	b0aAVX	genus.Holdemanella.id.11393	11	0.0817306	1.08137	0.921307	1.26924	0.338482	b0aAVX	genus.Holdemanella.id.11393	11	0.183412	1.13334	0.791111	1.62362	0.512131		UIAw1F	33RGXS	outcome	family.Actinomycetaceae.id.421	Inverse variance weighted	1.6645	4	0.797155		UIAw1F	33RGXS	outcome	family.Actinomycetaceae.id.421	0.00867367	0.0269542	0.768728
B0bcdQ	family.Rikenellaceae.id.967	21	0.0674603	1.12134	0.982459	1.27986	0.0895687	B0bcdQ	family.Rikenellaceae.id.967	21	0.0929262	1.04234	0.868775	1.25057	0.655444	B0bcdQ	family.Rikenellaceae.id.967	21	0.221643	1.30323	0.844021	2.01227	0.246827		yX6vjF	33RGXS	outcome	family.Alcaligenaceae.id.2875	Inverse variance weighted	22.0057	14	0.078497		yX6vjF	33RGXS	outcome	family.Alcaligenaceae.id.2875	0.0301413	0.0280571	0.302231
MC983T	family.Veillonellaceae.id.2172	19	0.0619538	0.900166	0.797235	1.01639	0.089572	MC983T	family.Veillonellaceae.id.2172	19	0.093007	0.932824	0.777375	1.11936	0.454656	MC983T	family.Veillonellaceae.id.2172	19	0.138779	0.861866	0.656612	1.13128	0.299068		lYmK4x	33RGXS	outcome	family.Bacteroidaceae.id.917	Inverse variance weighted	4.72311	7	0.69371		lYmK4x	33RGXS	outcome	family.Bacteroidaceae.id.917	-0.022608	0.0361021	0.554229
jf0xUS	class.Lentisphaeria.id.2250	7	0.0640639	1.11466	0.983127	1.26379	0.0901929	jf0xUS	class.Lentisphaeria.id.2250	7	0.0864544	1.05169	0.887761	1.24589	0.559935	jf0xUS	class.Lentisphaeria.id.2250	7	0.213412	1.11014	0.730667	1.6867	0.645131		aX3YOc	33RGXS	outcome	family.BacteroidalesS24.7group.id.11173	Inverse variance weighted	4.7497	7	0.690477		aX3YOc	33RGXS	outcome	family.BacteroidalesS24.7group.id.11173	0.00287128	0.0279811	0.921612
vxsWJW	order.Victivallales.id.2254	7	0.0640639	1.11466	0.983127	1.26379	0.0901929	vxsWJW	order.Victivallales.id.2254	7	0.0825698	1.05169	0.894546	1.23644	0.541621	vxsWJW	order.Victivallales.id.2254	7	0.213412	1.11014	0.730667	1.6867	0.645131		iUi0WI	33RGXS	outcome	family.Bifidobacteriaceae.id.433	Inverse variance weighted	9.58463	16	0.887402		iUi0WI	33RGXS	outcome	family.Bifidobacteriaceae.id.433	-0.0107669	0.0201528	0.600989
JlSwsj	genus.RuminococcaceaeUCG005.id.11363	14	0.0776621	0.876715	0.752924	1.02086	0.0902318	JlSwsj	genus.RuminococcaceaeUCG005.id.11363	14	0.10358	0.893462	0.729301	1.09457	0.276782	JlSwsj	genus.RuminococcaceaeUCG005.id.11363	14	0.221437	1.13597	0.735993	1.7533	0.575452		RRWCW3	33RGXS	outcome	family.Christensenellaceae.id.1866	Inverse variance weighted	6.12059	10	0.805032		RRWCW3	33RGXS	outcome	family.Christensenellaceae.id.1866	0.00287349	0.0128351	0.827852
iDet8b	genus.RuminococcaceaeUCG004.id.11362	10	0.0711274	1.11963	0.973938	1.28713	0.112122	iDet8b	genus.RuminococcaceaeUCG004.id.11362	10	0.0996111	1.10457	0.908661	1.34271	0.318072	iDet8b	genus.RuminococcaceaeUCG004.id.11362	10	0.364766	1.39109	0.680549	2.84347	0.391943		swOeYv	33RGXS	outcome	family.Clostridiaceae1.id.1869	Inverse variance weighted	12.8711	9	0.168527		swOeYv	33RGXS	outcome	family.Clostridiaceae1.id.1869	-0.0621858	0.020827	0.0174448
H5ys44	class.Coriobacteriia.id.809	18	0.0794312	1.13311	0.969752	1.324	0.115646	H5ys44	class.Coriobacteriia.id.809	18	0.115239	1.15734	0.92335	1.45062	0.204804	H5ys44	class.Coriobacteriia.id.809	18	0.318938	1.51474	0.810686	2.83024	0.211364		D0NuOm	33RGXS	outcome	family.ClostridialesvadinBB60group.id.11286	Inverse variance weighted	9.46663	14	0.800048		D0NuOm	33RGXS	outcome	family.ClostridialesvadinBB60group.id.11286	-0.0095467	0.01496	0.534459
lMZNED	family.Coriobacteriaceae.id.811	18	0.0794312	1.13311	0.969752	1.324	0.115646	lMZNED	family.Coriobacteriaceae.id.811	18	0.110312	1.15734	0.932308	1.43668	0.185302	lMZNED	family.Coriobacteriaceae.id.811	18	0.318938	1.51474	0.810686	2.83024	0.211364		lMZNED	33RGXS	outcome	family.Coriobacteriaceae.id.811	Inverse variance weighted	17.8782	17	0.396562		lMZNED	33RGXS	outcome	family.Coriobacteriaceae.id.811	-0.0193547	0.0205912	0.361219
QKU0Yn	order.Coriobacteriales.id.810	18	0.0794312	1.13311	0.969752	1.324	0.115646	QKU0Yn	order.Coriobacteriales.id.810	18	0.11004	1.15734	0.932806	1.43591	0.184217	QKU0Yn	order.Coriobacteriales.id.810	18	0.318938	1.51474	0.810686	2.83024	0.211364		k2uiIP	33RGXS	outcome	family.Defluviitaleaceae.id.1924	Inverse variance weighted	14.6856	11	0.197349		k2uiIP	33RGXS	outcome	family.Defluviitaleaceae.id.1924	0.0169867	0.0263108	0.533061
LYgBrk	order.Bacillales.id.1674	9	0.0468084	0.92901	0.847571	1.01827	0.115688	LYgBrk	order.Bacillales.id.1674	9	0.0609445	0.907105	0.804971	1.0222	0.109649	LYgBrk	order.Bacillales.id.1674	9	0.223548	0.834529	0.53846	1.29339	0.445047		6MWdvP	33RGXS	outcome	family.Desulfovibrionaceae.id.3169	Inverse variance weighted	6.96214	9	0.641061		6MWdvP	33RGXS	outcome	family.Desulfovibrionaceae.id.3169	-0.00193777	0.0155542	0.903928
74G04p	class.Betaproteobacteria.id.2867	12	0.0970748	1.16116	0.959972	1.4045	0.12376	74G04p	class.Betaproteobacteria.id.2867	12	0.123617	1.20674	0.947082	1.53758	0.128466	74G04p	class.Betaproteobacteria.id.2867	12	0.360293	1.16931	0.577087	2.36928	0.673417		kLrb18	33RGXS	outcome	family.Enterobacteriaceae.id.3469	Inverse variance weighted	7.65296	6	0.264647		kLrb18	33RGXS	outcome	family.Enterobacteriaceae.id.3469	0.0756301	0.0485957	0.180361
Mg0gYR	genus.RuminococcaceaeUCG002.id.11360	22	0.064288	0.910639	0.802829	1.03293	0.14537	Mg0gYR	genus.RuminococcaceaeUCG002.id.11360	22	0.0853	0.871592	0.737402	1.0302	0.107141	Mg0gYR	genus.RuminococcaceaeUCG002.id.11360	22	0.188124	0.997439	0.689845	1.44218	0.989258		uS0pBs	33RGXS	outcome	family.Erysipelotrichaceae.id.2149	Inverse variance weighted	8.63995	12	0.733337		uS0pBs	33RGXS	outcome	family.Erysipelotrichaceae.id.2149	0.0364866	0.0250504	0.173191
75i7dN	genus.Oscillospira.id.2064	9	0.0851459	1.13104	0.957198	1.33646	0.148111	75i7dN	genus.Oscillospira.id.2064	9	0.113427	1.11991	0.896666	1.39873	0.318087	75i7dN	genus.Oscillospira.id.2064	9	0.362801	1.31019	0.643447	2.66782	0.48071		1cO2pJ	33RGXS	outcome	family.FamilyXI.id.1936	Inverse variance weighted	8.57876	7	0.28433		1cO2pJ	33RGXS	outcome	family.FamilyXI.id.1936	0.0474476	0.042569	0.307664
1Jgz2R	family.Prevotellaceae.id.960	16	0.0710081	0.902937	0.785622	1.03777	0.150461	1Jgz2R	family.Prevotellaceae.id.960	16	0.103521	0.904962	0.738774	1.10853	0.334715	1Jgz2R	family.Prevotellaceae.id.960	16	0.247559	1.32513	0.815701	2.1527	0.274571		72C6BW	33RGXS	outcome	family.FamilyXIII.id.1957	Inverse variance weighted	8.14803	8	0.419145		72C6BW	33RGXS	outcome	family.FamilyXIII.id.1957	0.00258841	0.0308625	0.935509
9fKpVi	order.Burkholderiales.id.2874	11	0.101903	1.15765	0.948062	1.41358	0.15083	9fKpVi	order.Burkholderiales.id.2874	11	0.132597	1.12369	0.866515	1.45718	0.379149	9fKpVi	order.Burkholderiales.id.2874	11	0.359714	1.14501	0.565737	2.31742	0.715303		cYgPGw	33RGXS	outcome	family.Lachnospiraceae.id.1987	Inverse variance weighted	13.5129	15	0.562748		cYgPGw	33RGXS	outcome	family.Lachnospiraceae.id.1987	-0.0179751	0.012214	0.163228
2Jx8cr	phylum.Lentisphaerae.id.2238	8	0.0593511	1.08875	0.969189	1.22307	0.151942	2Jx8cr	phylum.Lentisphaerae.id.2238	8	0.0752631	1.04555	0.902148	1.21174	0.554	2Jx8cr	phylum.Lentisphaerae.id.2238	8	0.215347	1.07566	0.70529	1.64052	0.746385		kD4AxC	33RGXS	outcome	family.Lactobacillaceae.id.1836	Inverse variance weighted	8.94003	9	0.442828		kD4AxC	33RGXS	outcome	family.Lactobacillaceae.id.1836	-0.0367313	0.0194178	0.0951866
QtFBRX	genus..Eubacteriumxylanophilumgroup.id.14375	8	0.0992414	1.1512	0.947708	1.39838	0.155954	QtFBRX	genus..Eubacteriumxylanophilumgroup.id.14375	8	0.131173	1.12056	0.866517	1.44908	0.385529	QtFBRX	genus..Eubacteriumxylanophilumgroup.id.14375	8	0.318271	1.14196	0.611975	2.13093	0.691125		qlieLP	33RGXS	outcome	family.Methanobacteriaceae.id.121	Inverse variance weighted	9.77311	9	0.369164		qlieLP	33RGXS	outcome	family.Methanobacteriaceae.id.121	0.0119176	0.0325457	0.723726
MIJgai	genus.Dialister.id.2183	10	0.0846231	1.12542	0.953417	1.32846	0.162629	MIJgai	genus.Dialister.id.2183	10	0.108344	1.11037	0.897932	1.37307	0.333891	MIJgai	genus.Dialister.id.2183	10	0.353139	1.00567	0.503337	2.00935	0.987613		KtCdnZ	33RGXS	outcome	family.Oxalobacteraceae.id.2966	Inverse variance weighted	8.19273	12	0.769893		KtCdnZ	33RGXS	outcome	family.Oxalobacteraceae.id.2966	0.00223029	0.0280564	0.938068
xGoiuU	genus.ErysipelotrichaceaeUCG003.id.11384	17	0.0677915	1.09883	0.96211	1.25498	0.164464	xGoiuU	genus.ErysipelotrichaceaeUCG003.id.11384	17	0.0927815	1.09954	0.916713	1.31883	0.306433	xGoiuU	genus.ErysipelotrichaceaeUCG003.id.11384	17	0.189131	1.16192	0.802016	1.68332	0.439875		70lWXc	33RGXS	outcome	family.Pasteurellaceae.id.3689	Inverse variance weighted	9.87315	13	0.704273		70lWXc	33RGXS	outcome	family.Pasteurellaceae.id.3689	-0.00670298	0.0148136	0.658989
W4SWEA	genus.Desulfovibrio.id.3173	11	0.066064	1.09362	0.960799	1.24481	0.175522	W4SWEA	genus.Desulfovibrio.id.3173	11	0.09113	1.10773	0.926535	1.32436	0.261564	W4SWEA	genus.Desulfovibrio.id.3173	11	0.189996	1.25987	0.868158	1.82833	0.254962		Yw6wcu	33RGXS	outcome	family.Peptococcaceae.id.2024	Inverse variance weighted	7.36361	9	0.599318		Yw6wcu	33RGXS	outcome	family.Peptococcaceae.id.2024	0.0132451	0.0171402	0.461887
iCskzs	genus.Catenibacterium.id.2153	5	0.0611621	1.08609	0.963389	1.22441	0.176958	iCskzs	genus.Catenibacterium.id.2153	5	0.0805101	1.11544	0.952606	1.3061	0.174807	iCskzs	genus.Catenibacterium.id.2153	5	0.579613	0.968662	0.311025	3.01682	0.959647		dlH1vL	33RGXS	outcome	family.Peptostreptococcaceae.id.2042	Inverse variance weighted	19.9939	12	0.0672023		dlH1vL	33RGXS	outcome	family.Peptostreptococcaceae.id.2042	0.00341061	0.017782	0.851393
b9ZLzS	genus.RuminococcaceaeNK4A214group.id.11358	15	0.0852564	1.12111	0.948587	1.32501	0.179949	b9ZLzS	genus.RuminococcaceaeNK4A214group.id.11358	15	0.107722	1.25989	1.02009	1.55606	0.0319829	b9ZLzS	genus.RuminococcaceaeNK4A214group.id.11358	15	0.331833	1.15074	0.600503	2.20515	0.679124		aCBGOq	33RGXS	outcome	family.Porphyromonadaceae.id.943	Inverse variance weighted	7.05316	8	0.530908		aCBGOq	33RGXS	outcome	family.Porphyromonadaceae.id.943	0.0171763	0.0240246	0.497787
Yw6wcu	family.Peptococcaceae.id.2024	10	0.0713005	1.09986	0.956416	1.26483	0.181876	Yw6wcu	family.Peptococcaceae.id.2024	10	0.0941086	1.05621	0.8783	1.27015	0.56118	Yw6wcu	family.Peptococcaceae.id.2024	10	0.175315	0.971826	0.689218	1.37031	0.87455		1Jgz2R	33RGXS	outcome	family.Prevotellaceae.id.960	Inverse variance weighted	12.4505	15	0.64466		1Jgz2R	33RGXS	outcome	family.Prevotellaceae.id.960	-0.0275331	0.0170216	0.128063
iPbSCN	genus.Streptococcus.id.1853	17	0.0754512	0.904826	0.78044	1.04904	0.184994	iPbSCN	genus.Streptococcus.id.1853	17	0.10578	0.927939	0.754184	1.14172	0.479549	iPbSCN	genus.Streptococcus.id.1853	17	0.280464	0.774408	0.446925	1.34185	0.376424		1PMTUy	33RGXS	outcome	family.Rhodospirillaceae.id.2717	Inverse variance weighted	19.2062	13	0.116848		1PMTUy	33RGXS	outcome	family.Rhodospirillaceae.id.2717	0.0116995	0.0408701	0.779561
yT8cr5	genus.Peptococcus.id.2037	14	0.0488562	0.937661	0.852037	1.03189	0.187677	yT8cr5	genus.Peptococcus.id.2037	14	0.0705302	0.92771	0.807933	1.06524	0.287378	yT8cr5	genus.Peptococcus.id.2037	14	0.192613	1.00983	0.692297	1.473	0.960334		B0bcdQ	33RGXS	outcome	family.Rikenellaceae.id.967	Inverse variance weighted	14.9561	20	0.778915		B0bcdQ	33RGXS	outcome	family.Rikenellaceae.id.967	-0.010737	0.0150807	0.485134
sZFbGF	genus..Eubacteriumruminantiumgroup.id.11340	17	0.0504663	0.936453	0.848258	1.03382	0.19326	sZFbGF	genus..Eubacteriumruminantiumgroup.id.11340	17	0.0668664	0.946614	0.830338	1.07917	0.41193	sZFbGF	genus..Eubacteriumruminantiumgroup.id.11340	17	0.191255	0.723098	0.497047	1.05195	0.110695		Joxmau	33RGXS	outcome	family.Ruminococcaceae.id.2050	Inverse variance weighted	11.0325	9	0.273489		Joxmau	33RGXS	outcome	family.Ruminococcaceae.id.2050	-0.0183528	0.0179827	0.337322
PoY8Cz	genus.Holdemania.id.2157	14	0.058834	0.926615	0.825693	1.03987	0.19516	PoY8Cz	genus.Holdemania.id.2157	14	0.0774188	0.89053	0.765153	1.03645	0.134252	PoY8Cz	genus.Holdemania.id.2157	14	0.167043	0.955542	0.688748	1.32568	0.790061		X6IZAg	33RGXS	outcome	family.Streptococcaceae.id.1850	Inverse variance weighted	15.5459	15	0.412856		X6IZAg	33RGXS	outcome	family.Streptococcaceae.id.1850	0.000974942	0.0248345	0.969239
6UJ78V	order.Actinomycetales.id.420	5	0.0948281	1.12763	0.936371	1.35796	0.20526	6UJ78V	order.Actinomycetales.id.420	5	0.116815	1.12694	0.89633	1.41689	0.306273	6UJ78V	order.Actinomycetales.id.420	5	0.280102	1.03779	0.59935	1.79695	0.903036		MC983T	33RGXS	outcome	family.Veillonellaceae.id.2172	Inverse variance weighted	18.2465	18	0.439529		MC983T	33RGXS	outcome	family.Veillonellaceae.id.2172	0.00362541	0.0102887	0.728893
UIAw1F	family.Actinomycetaceae.id.421	5	0.0947017	1.12719	0.936237	1.35709	0.206131	UIAw1F	family.Actinomycetaceae.id.421	5	0.118866	1.12566	0.891716	1.42098	0.319334	UIAw1F	family.Actinomycetaceae.id.421	5	0.279725	1.03565	0.598559	1.79193	0.908259		dL6wBI	33RGXS	outcome	family.Verrucomicrobiaceae.id.4036	Inverse variance weighted	11.0187	11	0.441702		dL6wBI	33RGXS	outcome	family.Verrucomicrobiaceae.id.4036	-0.0393153	0.0210814	0.0917697
ekK5FU	genus.Ruminococcus2.id.11374	15	0.0890245	0.900641	0.756436	1.07234	0.239793	ekK5FU	genus.Ruminococcus2.id.11374	15	0.103641	0.855011	0.697832	1.04759	0.130689	ekK5FU	genus.Ruminococcus2.id.11374	15	0.240246	0.696598	0.434992	1.11554	0.156254		NbjCzS	33RGXS	outcome	family.Victivallaceae.id.2255	Inverse variance weighted	13.8567	11	0.241023		NbjCzS	33RGXS	outcome	family.Victivallaceae.id.2255	-0.00907034	0.0336281	0.792856
nyD9u8	genus.Ruminiclostridium5.id.11355	11	0.0923489	1.11321	0.9289	1.3341	0.245497	nyD9u8	genus.Ruminiclostridium5.id.11355	11	0.121822	1.08129	0.851618	1.3729	0.521167	nyD9u8	genus.Ruminiclostridium5.id.11355	11	0.37287	1.12761	0.542955	2.34181	0.754742		P9cFeA	33RGXS	outcome	genus..Clostridiuminnocuumgroup.id.14397	Inverse variance weighted	12.8237	8	0.118063		P9cFeA	33RGXS	outcome	genus..Clostridiuminnocuumgroup.id.14397	0.0279944	0.0464285	0.565552
lYmK4x	family.Bacteroidaceae.id.917	8	0.111642	0.87841	0.705774	1.09327	0.245549	lYmK4x	family.Bacteroidaceae.id.917	8	0.141702	0.874609	0.662513	1.1546	0.344405	lYmK4x	family.Bacteroidaceae.id.917	8	0.561286	1.23965	0.412592	3.72455	0.715106		pBh8yj	33RGXS	outcome	genus..Eubacteriumbrachygroup.id.11296	Inverse variance weighted	13.5618	9	0.138787		pBh8yj	33RGXS	outcome	genus..Eubacteriumbrachygroup.id.11296	0.00222652	0.0349307	0.95074
2gChZP	genus.Bacteroides.id.918	8	0.111642	0.87841	0.705774	1.09327	0.245549	2gChZP	genus.Bacteroides.id.918	8	0.140794	0.874609	0.663694	1.15255	0.341302	2gChZP	genus.Bacteroides.id.918	8	0.561286	1.23965	0.412592	3.72455	0.715106		vnN3JF	33RGXS	outcome	genus..Eubacteriumcoprostanoligenesgroup.id.11375	Inverse variance weighted	10.2687	12	0.592399		vnN3JF	33RGXS	outcome	genus..Eubacteriumcoprostanoligenesgroup.id.11375	0.0111457	0.0216031	0.616115
pTGZEx	genus.FamilyXIIIAD3011group.id.11293	12	0.083461	1.10063	0.934538	1.29624	0.250636	pTGZEx	genus.FamilyXIIIAD3011group.id.11293	12	0.110596	1.12754	0.9078	1.40046	0.277761	pTGZEx	genus.FamilyXIIIAD3011group.id.11293	12	0.385813	1.04416	0.490179	2.22421	0.913044		hOR890	33RGXS	outcome	genus..Eubacteriumeligensgroup.id.14372	Inverse variance weighted	15.6814	7	0.0281923		hOR890	33RGXS	outcome	genus..Eubacteriumeligensgroup.id.14372	-0.0567642	0.0441645	0.246071
55czvr	genus.Parabacteroides.id.954	6	0.119692	0.875323	0.692284	1.10676	0.265903	55czvr	genus.Parabacteroides.id.954	6	0.154405	0.896206	0.662179	1.21294	0.477874	55czvr	genus.Parabacteroides.id.954	6	0.390628	0.380332	0.17687	0.817847	0.0685953		egln8G	33RGXS	outcome	genus..Eubacteriumfissicatenagroup.id.14373	Inverse variance weighted	6.20728	8	0.624026		egln8G	33RGXS	outcome	genus..Eubacteriumfissicatenagroup.id.14373	0.0262186	0.0362196	0.492617
A9uVRG	genus..Eubacteriumhalliigroup.id.11338	16	0.0751446	0.920092	0.794084	1.06609	0.267736	A9uVRG	genus..Eubacteriumhalliigroup.id.11338	16	0.103761	0.93214	0.760602	1.14236	0.498246	A9uVRG	genus..Eubacteriumhalliigroup.id.11338	16	0.166327	1.01547	0.732969	1.40685	0.927777		A9uVRG	33RGXS	outcome	genus..Eubacteriumhalliigroup.id.11338	Inverse variance weighted	13.3047	15	0.578775		A9uVRG	33RGXS	outcome	genus..Eubacteriumhalliigroup.id.11338	-0.0082907	0.0124728	0.51704
IE68q2	genus.Roseburia.id.2012	14	0.0844699	0.911592	0.7725	1.07573	0.273165	IE68q2	genus.Roseburia.id.2012	14	0.115169	0.919586	0.733767	1.15246	0.466678	IE68q2	genus.Roseburia.id.2012	14	0.267862	0.893687	0.528661	1.51075	0.682179		hgrc7H	33RGXS	outcome	genus..Eubacteriumnodatumgroup.id.11297	Inverse variance weighted	8.73235	10	0.557679		hgrc7H	33RGXS	outcome	genus..Eubacteriumnodatumgroup.id.11297	-0.0168731	0.0274979	0.554659
gKTzBf	genus.Erysipelatoclostridium.id.11381	16	0.0585232	0.938092	0.836429	1.05211	0.27483	gKTzBf	genus.Erysipelatoclostridium.id.11381	16	0.084529	0.935159	0.792379	1.10367	0.427727	gKTzBf	genus.Erysipelatoclostridium.id.11381	16	0.232434	1.00893	0.63975	1.59116	0.970023		PVrP21	33RGXS	outcome	genus..Eubacteriumoxidoreducensgroup.id.11339	Inverse variance weighted	3.01613	4	0.555129		PVrP21	33RGXS	outcome	genus..Eubacteriumoxidoreducensgroup.id.11339	0.00373966	0.0317691	0.913733
hLelur	genus.Terrisporobacter.id.11348	5	0.128193	0.870152	0.676823	1.1187	0.277928	hLelur	genus.Terrisporobacter.id.11348	5	0.114878	0.837562	0.668699	1.04907	0.122824	hLelur	genus.Terrisporobacter.id.11348	5	0.411535	0.901904	0.402582	2.02053	0.818106		fSQtYP	33RGXS	outcome	genus..Eubacteriumrectalegroup.id.14374	Inverse variance weighted	8.64487	8	0.373134		fSQtYP	33RGXS	outcome	genus..Eubacteriumrectalegroup.id.14374	0.0254873	0.0228742	0.301967
pBh8yj	genus..Eubacteriumbrachygroup.id.11296	10	0.0629926	0.935508	0.82685	1.05844	0.289912	pBh8yj	genus..Eubacteriumbrachygroup.id.11296	10	0.0685949	0.936674	0.818841	1.07146	0.340232	pBh8yj	genus..Eubacteriumbrachygroup.id.11296	10	0.284017	0.919191	0.5268	1.60386	0.774269		sZFbGF	33RGXS	outcome	genus..Eubacteriumruminantiumgroup.id.11340	Inverse variance weighted	9.81305	16	0.876207		sZFbGF	33RGXS	outcome	genus..Eubacteriumruminantiumgroup.id.11340	0.0250551	0.0178767	0.1814
v1MGbg	class.Bacilli.id.1673	18	0.0741525	1.07844	0.932558	1.24714	0.308501	v1MGbg	class.Bacilli.id.1673	18	0.100715	1.0977	0.901056	1.33725	0.354695	v1MGbg	class.Bacilli.id.1673	18	0.227346	1.02886	0.658924	1.60648	0.901972		LiWMnb	33RGXS	outcome	genus..Eubacteriumventriosumgroup.id.11341	Inverse variance weighted	12.5012	12	0.406313		LiWMnb	33RGXS	outcome	genus..Eubacteriumventriosumgroup.id.11341	0.0379827	0.0283868	0.207886
KNICgf	genus.Eggerthella.id.819	9	0.0576551	0.943941	0.843078	1.05687	0.317002	KNICgf	genus.Eggerthella.id.819	9	0.0791332	0.991449	0.849006	1.15779	0.913577	KNICgf	genus.Eggerthella.id.819	9	0.277169	0.965799	0.560991	1.66271	0.903615		QtFBRX	33RGXS	outcome	genus..Eubacteriumxylanophilumgroup.id.14375	Inverse variance weighted	4.15671	7	0.761561		QtFBRX	33RGXS	outcome	genus..Eubacteriumxylanophilumgroup.id.14375	0.000687205	0.0257921	0.979608
KtCdnZ	family.Oxalobacteraceae.id.2966	13	0.0470659	1.04761	0.955293	1.14885	0.323035	KtCdnZ	family.Oxalobacteraceae.id.2966	13	0.0630173	1.02021	0.901671	1.15433	0.750859	KtCdnZ	family.Oxalobacteraceae.id.2966	13	0.204878	1.03114	0.690113	1.54068	0.883743		2dRbjE	33RGXS	outcome	genus..Ruminococcusgauvreauiigroup.id.11342	Inverse variance weighted	21.4326	10	0.0182708		2dRbjE	33RGXS	outcome	genus..Ruminococcusgauvreauiigroup.id.11342	-0.0330988	0.0441943	0.473013
kD4AxC	family.Lactobacillaceae.id.1836	10	0.0644939	0.939004	0.827502	1.06553	0.329145	kD4AxC	family.Lactobacillaceae.id.1836	10	0.0878218	0.876498	0.737896	1.04113	0.133353	kD4AxC	family.Lactobacillaceae.id.1836	10	0.186229	1.30675	0.907132	1.8824	0.188755		gNJtNf	33RGXS	outcome	genus..Ruminococcusgnavusgroup.id.14376	Inverse variance weighted	12.7305	11	0.311307		gNJtNf	33RGXS	outcome	genus..Ruminococcusgnavusgroup.id.14376	0.0239632	0.0297966	0.439967
hMS8aN	genus.RuminococcaceaeUCG009.id.11366	11	0.0652669	1.06526	0.93734	1.21063	0.332769	hMS8aN	genus.RuminococcaceaeUCG009.id.11366	11	0.0921635	1.09947	0.91777	1.31715	0.3035	hMS8aN	genus.RuminococcaceaeUCG009.id.11366	11	0.309262	1.11342	0.607311	2.04131	0.736272		91bhFa	33RGXS	outcome	genus..Ruminococcustorquesgroup.id.14377	Inverse variance weighted	6.70785	9	0.667506		91bhFa	33RGXS	outcome	genus..Ruminococcustorquesgroup.id.14377	0.023021	0.0160028	0.188225
1oMHBA	genus.Lachnospira.id.2004	6	0.125475	1.12191	0.877305	1.43471	0.359267	1oMHBA	genus.Lachnospira.id.2004	6	0.157278	1.19973	0.881465	1.63291	0.246948	1oMHBA	genus.Lachnospira.id.2004	6	0.759734	0.971966	0.219257	4.30873	0.971938		g8HkzF	33RGXS	outcome	genus.Actinomyces.id.423	Inverse variance weighted	4.06854	6	0.667402		g8HkzF	33RGXS	outcome	genus.Actinomyces.id.423	0.023279	0.022866	0.355353
n6LXFV	genus.Romboutsia.id.11347	14	0.0727441	0.936494	0.812052	1.08001	0.367075	n6LXFV	genus.Romboutsia.id.11347	14	0.100234	0.954426	0.784191	1.16162	0.641673	n6LXFV	genus.Romboutsia.id.11347	14	0.197767	0.983914	0.66775	1.44977	0.935999		H0oOo8	33RGXS	outcome	genus.Adlercreutzia.id.812	Inverse variance weighted	3.65286	7	0.81878		H0oOo8	33RGXS	outcome	genus.Adlercreutzia.id.812	-0.00450623	0.0305356	0.887514
iUi0WI	family.Bifidobacteriaceae.id.433	17	0.0701071	0.939988	0.819306	1.07845	0.377367	iUi0WI	family.Bifidobacteriaceae.id.433	17	0.0916297	1.01769	0.850391	1.2179	0.84824	iUi0WI	family.Bifidobacteriaceae.id.433	17	0.306305	1.10232	0.604749	2.00927	0.754843		Ixj1xI	33RGXS	outcome	genus.Akkermansia.id.4037	Inverse variance weighted	11.0212	11	0.44149		Ixj1xI	33RGXS	outcome	genus.Akkermansia.id.4037	-0.039397	0.0210517	0.0907936
f6bllE	order.Bifidobacteriales.id.432	17	0.0701071	0.939988	0.819306	1.07845	0.377367	f6bllE	order.Bifidobacteriales.id.432	17	0.0945892	1.01769	0.845472	1.22499	0.852933	f6bllE	order.Bifidobacteriales.id.432	17	0.306305	1.10232	0.604749	2.00927	0.754843		CYYE0K	33RGXS	outcome	genus.Alistipes.id.968	Inverse variance weighted	13.0178	13	0.446436		CYYE0K	33RGXS	outcome	genus.Alistipes.id.968	0.0197576	0.0251657	0.447618
8WAIUF	family.Acidaminococcaceae.id.2166	7	0.148833	0.877126	0.655199	1.17422	0.378381	8WAIUF	family.Acidaminococcaceae.id.2166	7	0.146195	0.786307	0.590403	1.04722	0.100087	8WAIUF	family.Acidaminococcaceae.id.2166	7	0.400864	0.487837	0.222358	1.07028	0.133368		BEXxrk	33RGXS	outcome	genus.Allisonella.id.2174	Inverse variance weighted	5.63135	7	0.583392		BEXxrk	33RGXS	outcome	genus.Allisonella.id.2174	0.00498059	0.0451609	0.91578
abYo9k	class.Deltaproteobacteria.id.3087	13	0.0746808	1.06792	0.922508	1.23626	0.378886	abYo9k	class.Deltaproteobacteria.id.3087	13	0.107384	1.02361	0.829326	1.2634	0.828001	abYo9k	class.Deltaproteobacteria.id.3087	13	0.202693	1.07224	0.720706	1.59525	0.737232		HGpmfa	33RGXS	outcome	genus.Alloprevotella.id.961	Inverse variance weighted	6.73313	5	0.241256		HGpmfa	33RGXS	outcome	genus.Alloprevotella.id.961	0.108748	0.0737445	0.214323
GdTVO9	order.NB1n.id.3953	14	0.0447565	1.04016	0.952798	1.13552	0.379048	GdTVO9	order.NB1n.id.3953	14	0.0581792	1.01855	0.908785	1.14158	0.752003	GdTVO9	order.NB1n.id.3953	14	0.187526	1.02708	0.71118	1.4833	0.889055		42javP	33RGXS	outcome	genus.Anaerofilum.id.2053	Inverse variance weighted	4.32046	9	0.889083		42javP	33RGXS	outcome	genus.Anaerofilum.id.2053	0.0378231	0.0318095	0.268513
8AbBon	genus.LachnospiraceaeND3007group.id.11317	3	0.316011	0.761599	0.409951	1.41488	0.388803	8AbBon	genus.LachnospiraceaeND3007group.id.11317	3	0.280733	1.01625	0.586185	1.76183	0.954219	8AbBon	genus.LachnospiraceaeND3007group.id.11317	3	7.55208	5.73789	2.14e-06	1.5389e+07	0.855271		iMMKqj	33RGXS	outcome	genus.Anaerostipes.id.1991	Inverse variance weighted	7.92359	11	0.720132		iMMKqj	33RGXS	outcome	genus.Anaerostipes.id.1991	0.0307064	0.0203722	0.162663
IFpJ9C	order.Gastranaerophilales.id.1591	9	0.0576099	1.05037	0.93822	1.17593	0.393626	IFpJ9C	order.Gastranaerophilales.id.1591	9	0.0756536	1.05099	0.906153	1.21898	0.510929	IFpJ9C	order.Gastranaerophilales.id.1591	9	0.162495	1.13056	0.822194	1.55458	0.474781		cA1t7D	33RGXS	outcome	genus.Anaerotruncus.id.2054	Inverse variance weighted	13.981	11	0.234044		cA1t7D	33RGXS	outcome	genus.Anaerotruncus.id.2054	0.000329513	0.0220232	0.988357
k2uiIP	family.Defluviitaleaceae.id.1924	12	0.0743143	1.06489	0.920548	1.23186	0.397552	k2uiIP	family.Defluviitaleaceae.id.1924	12	0.0909597	1.06757	0.893241	1.27591	0.472263	k2uiIP	family.Defluviitaleaceae.id.1924	12	0.263534	0.904863	0.539831	1.51673	0.712358		2gChZP	33RGXS	outcome	genus.Bacteroides.id.918	Inverse variance weighted	4.72311	7	0.69371		2gChZP	33RGXS	outcome	genus.Bacteroides.id.918	-0.022608	0.0361021	0.554229
mCZnEI	genus.Fusicatenibacter.id.11305	19	0.100109	0.920071	0.756148	1.11953	0.405333	mCZnEI	genus.Fusicatenibacter.id.11305	19	0.110663	0.946349	0.761821	1.17557	0.618266	mCZnEI	genus.Fusicatenibacter.id.11305	19	0.392952	0.939619	0.434975	2.02973	0.875934		gu7bro	33RGXS	outcome	genus.Barnesiella.id.944	Inverse variance weighted	11.2067	12	0.511293		gu7bro	33RGXS	outcome	genus.Barnesiella.id.944	-0.0324062	0.022351	0.175
3JAVHW	genus.LachnospiraceaeFCS020group.id.11314	13	0.0719696	0.944478	0.820219	1.08756	0.427363	3JAVHW	genus.LachnospiraceaeFCS020group.id.11314	13	0.0918955	0.968693	0.809027	1.15987	0.72925	3JAVHW	genus.LachnospiraceaeFCS020group.id.11314	13	0.181681	0.957166	0.670405	1.36659	0.814016		l8lWQt	33RGXS	outcome	genus.Bifidobacterium.id.436	Inverse variance weighted	9.02845	17	0.939365		l8lWQt	33RGXS	outcome	genus.Bifidobacterium.id.436	0.0084303	0.0160029	0.605562
swOeYv	family.Clostridiaceae1.id.1869	10	0.1106	1.09007	0.877623	1.35393	0.43555	swOeYv	family.Clostridiaceae1.id.1869	10	0.132293	1.11131	0.857481	1.44027	0.42501	swOeYv	family.Clostridiaceae1.id.1869	10	0.29434	2.51073	1.41011	4.47042	0.0140665		BDSKeo	33RGXS	outcome	genus.Bilophila.id.3170	Inverse variance weighted	7.41812	11	0.764283		BDSKeo	33RGXS	outcome	genus.Bilophila.id.3170	0.0163226	0.0261795	0.546922
u6TCQc	genus.Faecalibacterium.id.2057	10	0.110223	1.08695	0.875762	1.34907	0.449389	u6TCQc	genus.Faecalibacterium.id.2057	10	0.117985	1.00257	0.795581	1.26342	0.982634	u6TCQc	genus.Faecalibacterium.id.2057	10	0.22608	1.04838	0.673094	1.63291	0.839685		mq9O41	33RGXS	outcome	genus.Blautia.id.1992	Inverse variance weighted	6.66527	12	0.878918		mq9O41	33RGXS	outcome	genus.Blautia.id.1992	-0.0131791	0.0144547	0.381447
Nsqtj7	genus.LachnospiraceaeUCG004.id.11324	13	0.0837633	0.938848	0.7967	1.10636	0.45125	Nsqtj7	genus.LachnospiraceaeUCG004.id.11324	13	0.108779	0.917647	0.741448	1.13572	0.429492	Nsqtj7	genus.LachnospiraceaeUCG004.id.11324	13	0.297739	0.466811	0.260436	0.836723	0.0265792		gYBxK5	33RGXS	outcome	genus.Butyricicoccus.id.2055	Inverse variance weighted	5.3045	7	0.622857		gYBxK5	33RGXS	outcome	genus.Butyricicoccus.id.2055	-0.00415553	0.0155737	0.798534
aVIvi3	genus.Tyzzerella3.id.11335	13	0.0554492	0.959338	0.860543	1.06948	0.454075	aVIvi3	genus.Tyzzerella3.id.11335	13	0.0654144	0.946437	0.832549	1.0759	0.400029	aVIvi3	genus.Tyzzerella3.id.11335	13	0.304442	0.929279	0.511681	1.68769	0.81405		r3Dg78	33RGXS	outcome	genus.Butyricimonas.id.945	Inverse variance weighted	15.129	12	0.234456		r3Dg78	33RGXS	outcome	genus.Butyricimonas.id.945	0.00382376	0.023207	0.872116
YDW2HO	genus.Coprococcus1.id.11301	12	0.0852658	1.06398	0.900233	1.25752	0.467004	YDW2HO	genus.Coprococcus1.id.11301	12	0.115083	0.988795	0.789125	1.23899	0.922001	YDW2HO	genus.Coprococcus1.id.11301	12	0.226107	1.07158	0.687953	1.66914	0.766053		saVOnT	33RGXS	outcome	genus.Butyrivibrio.id.1993	Inverse variance weighted	14.6587	14	0.401873		saVOnT	33RGXS	outcome	genus.Butyrivibrio.id.1993	0.0178811	0.0255849	0.496932
BavhOF	genus.Subdoligranulum.id.2070	11	0.0854617	0.941519	0.796311	1.11321	0.480736	BavhOF	genus.Subdoligranulum.id.2070	11	0.119301	1.03225	0.817023	1.30418	0.790189	BavhOF	genus.Subdoligranulum.id.2070	11	0.209018	1.00474	0.66701	1.51346	0.982461		xF5SHE	33RGXS	outcome	genus.CandidatusSoleaferrea.id.11350	Inverse variance weighted	6.84149	8	0.553828		xF5SHE	33RGXS	outcome	genus.CandidatusSoleaferrea.id.11350	0.111699	0.0625067	0.117092
l8lWQt	genus.Bifidobacterium.id.436	18	0.066806	1.04821	0.919564	1.19485	0.480942	l8lWQt	genus.Bifidobacterium.id.436	18	0.0883286	1.07638	0.905268	1.27983	0.404706	l8lWQt	genus.Bifidobacterium.id.436	18	0.227441	0.934778	0.598559	1.45986	0.770631		iCskzs	33RGXS	outcome	genus.Catenibacterium.id.2153	Inverse variance weighted	3.23794	4	0.518826		iCskzs	33RGXS	outcome	genus.Catenibacterium.id.2153	0.0153329	0.0772099	0.855282
vnN3JF	genus..Eubacteriumcoprostanoligenesgroup.id.11375	13	0.0867549	1.06202	0.895953	1.25887	0.487936	vnN3JF	genus..Eubacteriumcoprostanoligenesgroup.id.11375	13	0.120138	1.00999	0.798091	1.27814	0.934069	vnN3JF	genus..Eubacteriumcoprostanoligenesgroup.id.11375	13	0.342936	0.894936	0.456961	1.75269	0.752248		X6Qa1u	33RGXS	outcome	genus.ChristensenellaceaeR.7group.id.11283	Inverse variance weighted	2.75125	8	0.948986		X6Qa1u	33RGXS	outcome	genus.ChristensenellaceaeR.7group.id.11283	0.00087504	0.0237783	0.971672
BfprFb	class.Alphaproteobacteria.id.2379	6	0.0985466	0.934631	0.770469	1.13377	0.492707	BfprFb	class.Alphaproteobacteria.id.2379	6	0.127114	0.98803	0.770138	1.26757	0.924525	BfprFb	class.Alphaproteobacteria.id.2379	6	0.434933	0.968396	0.412887	2.2713	0.944685		KCkiPY	33RGXS	outcome	genus.Clostridiumsensustricto1.id.1873	Inverse variance weighted	14.9781	6	0.020428		KCkiPY	33RGXS	outcome	genus.Clostridiumsensustricto1.id.1873	0.015091	0.0373834	0.703131
PIiuXo	genus.RuminococcaceaeUCG011.id.11368	8	0.0497126	0.966589	0.876851	1.06551	0.494249	PIiuXo	genus.RuminococcaceaeUCG011.id.11368	8	0.0660939	0.947424	0.832308	1.07846	0.413842	PIiuXo	genus.RuminococcaceaeUCG011.id.11368	8	0.247561	0.904347	0.556681	1.46914	0.698733		u0vOLH	33RGXS	outcome	genus.Collinsella.id.815	Inverse variance weighted	7.79407	9	0.555025		u0vOLH	33RGXS	outcome	genus.Collinsella.id.815	0.0177984	0.0257332	0.508728
BEXxrk	genus.Allisonella.id.2174	8	0.0488316	0.967619	0.879302	1.06481	0.500253	BEXxrk	genus.Allisonella.id.2174	8	0.0666912	0.983657	0.863127	1.12102	0.804842	BEXxrk	genus.Allisonella.id.2174	8	0.321251	0.934322	0.497786	1.75368	0.839521		fB2sg6	33RGXS	outcome	genus.Coprobacter.id.949	Inverse variance weighted	7.39005	10	0.68818		fB2sg6	33RGXS	outcome	genus.Coprobacter.id.949	-0.0373158	0.022249	0.127819
MvCwyp	genus.Victivallis.id.2256	11	0.0448132	1.03061	0.943951	1.12523	0.501043	MvCwyp	genus.Victivallis.id.2256	11	0.058758	1.06177	0.946265	1.19136	0.307732	MvCwyp	genus.Victivallis.id.2256	11	0.319264	0.971482	0.519603	1.81634	0.929778		YDW2HO	33RGXS	outcome	genus.Coprococcus1.id.11301	Inverse variance weighted	10.3633	11	0.498034		YDW2HO	33RGXS	outcome	genus.Coprococcus1.id.11301	-0.000547678	0.0160673	0.973479
g24IC7	order.MollicutesRF9.id.11579	13	0.0685395	0.955106	0.835044	1.09243	0.502748	g24IC7	order.MollicutesRF9.id.11579	13	0.0925207	0.899595	0.750398	1.07846	0.252771	g24IC7	order.MollicutesRF9.id.11579	13	0.27904	1.04234	0.603232	1.80107	0.88456		bmPo8p	33RGXS	outcome	genus.Coprococcus2.id.11302	Inverse variance weighted	7.27702	8	0.507061		bmPo8p	33RGXS	outcome	genus.Coprococcus2.id.11302	-0.0209924	0.0386053	0.603479
aCBGOq	family.Porphyromonadaceae.id.943	9	0.103963	1.07154	0.874001	1.31372	0.506308	aCBGOq	family.Porphyromonadaceae.id.943	9	0.138532	1.20969	0.922047	1.58707	0.169396	aCBGOq	family.Porphyromonadaceae.id.943	9	0.384903	0.822124	0.386635	1.74813	0.62649		OMpo3H	33RGXS	outcome	genus.Coprococcus3.id.11303	Inverse variance weighted	6.18186	9	0.721588		OMpo3H	33RGXS	outcome	genus.Coprococcus3.id.11303	0.0229348	0.0229008	0.345918
tMr03B	class.Methanobacteria.id.119	10	0.0475349	1.03177	0.939986	1.13252	0.510541	tMr03B	class.Methanobacteria.id.119	10	0.0616825	0.978264	0.866864	1.10398	0.721638	tMr03B	class.Methanobacteria.id.119	10	0.201656	0.960541	0.646938	1.42616	0.846743		lr9Xfx	33RGXS	outcome	genus.DefluviitaleaceaeUCG011.id.11287	Inverse variance weighted	13.1425	9	0.156264		lr9Xfx	33RGXS	outcome	genus.DefluviitaleaceaeUCG011.id.11287	0.0261885	0.0311386	0.424754
qlieLP	family.Methanobacteriaceae.id.121	10	0.0475349	1.03177	0.939986	1.13252	0.510541	qlieLP	family.Methanobacteriaceae.id.121	10	0.064035	0.978264	0.862876	1.10908	0.731462	qlieLP	family.Methanobacteriaceae.id.121	10	0.201656	0.960541	0.646938	1.42616	0.846743		W4SWEA	33RGXS	outcome	genus.Desulfovibrio.id.3173	Inverse variance weighted	6.97582	10	0.727726		W4SWEA	33RGXS	outcome	genus.Desulfovibrio.id.3173	-0.0144617	0.0182044	0.447399
gDpqq6	order.Methanobacteriales.id.120	10	0.0475349	1.03177	0.939986	1.13252	0.510541	gDpqq6	order.Methanobacteriales.id.120	10	0.0610404	0.978264	0.867956	1.10259	0.718834	gDpqq6	order.Methanobacteriales.id.120	10	0.201656	0.960541	0.646938	1.42616	0.846743		MIJgai	33RGXS	outcome	genus.Dialister.id.2183	Inverse variance weighted	5.96883	9	0.743033		MIJgai	33RGXS	outcome	genus.Dialister.id.2183	0.00848745	0.0258656	0.751232
RouOl0	genus.Phascolarctobacterium.id.2168	11	0.096158	0.939853	0.778411	1.13478	0.518863	RouOl0	genus.Phascolarctobacterium.id.2168	11	0.11132	0.902865	0.725881	1.123	0.358666	RouOl0	genus.Phascolarctobacterium.id.2168	11	0.417183	0.532659	0.235145	1.2066	0.165368		3u4xn1	33RGXS	outcome	genus.Dorea.id.1997	Inverse variance weighted	8.89146	10	0.542435		3u4xn1	33RGXS	outcome	genus.Dorea.id.1997	0.0196026	0.0165076	0.265427
OMpo3H	genus.Coprococcus3.id.11303	10	0.096654	0.939662	0.777496	1.13565	0.519645	OMpo3H	genus.Coprococcus3.id.11303	10	0.127585	0.891641	0.694365	1.14497	0.368684	OMpo3H	genus.Coprococcus3.id.11303	10	0.370706	0.65662	0.317514	1.35789	0.289342		KNICgf	33RGXS	outcome	genus.Eggerthella.id.819	Inverse variance weighted	7.80891	8	0.452355		KNICgf	33RGXS	outcome	genus.Eggerthella.id.819	-0.00256753	0.0303276	0.934902
Q9fstl	genus.Turicibacter.id.2162	10	0.0763055	1.05004	0.904178	1.21944	0.52222	Q9fstl	genus.Turicibacter.id.2162	10	0.102777	1.07558	0.879342	1.31561	0.47837	Q9fstl	genus.Turicibacter.id.2162	10	0.306293	1.70031	0.932838	3.0992	0.121325		pxnIJm	33RGXS	outcome	genus.Eisenbergiella.id.11304	Inverse variance weighted	11.0514	10	0.35353		pxnIJm	33RGXS	outcome	genus.Eisenbergiella.id.11304	-0.0319724	0.0462451	0.506775
0soEY8	genus.Methanobrevibacter.id.123	6	0.0586855	1.03789	0.92512	1.16441	0.526249	0soEY8	genus.Methanobrevibacter.id.123	6	0.0747203	0.975922	0.84297	1.12984	0.744285	0soEY8	genus.Methanobrevibacter.id.123	6	0.213574	0.789521	0.519477	1.19994	0.330557		79oAl8	33RGXS	outcome	genus.Enterorhabdus.id.820	Inverse variance weighted	0.679475	5	0.984076		79oAl8	33RGXS	outcome	genus.Enterorhabdus.id.820	-0.00938151	0.0252527	0.729103
jGKpwC	genus.Gordonibacter.id.821	12	0.041301	1.02629	0.94649	1.11283	0.529722	jGKpwC	genus.Gordonibacter.id.821	12	0.0581087	1.05606	0.942377	1.18345	0.347914	jGKpwC	genus.Gordonibacter.id.821	12	0.177841	0.923661	0.651825	1.30886	0.664733		gKTzBf	33RGXS	outcome	genus.Erysipelatoclostridium.id.11381	Inverse variance weighted	12.4972	15	0.641075		gKTzBf	33RGXS	outcome	genus.Erysipelatoclostridium.id.11381	-0.00601631	0.0185898	0.750999
wMBJoU	class.Gammaproteobacteria.id.3303	7	0.125922	1.0792	0.843167	1.3813	0.544999	wMBJoU	class.Gammaproteobacteria.id.3303	7	0.149165	0.960775	0.717216	1.28704	0.788498	wMBJoU	class.Gammaproteobacteria.id.3303	7	0.481294	0.861446	0.335384	2.21266	0.769153		xGoiuU	33RGXS	outcome	genus.ErysipelotrichaceaeUCG003.id.11384	Inverse variance weighted	13.8627	16	0.608939		xGoiuU	33RGXS	outcome	genus.ErysipelotrichaceaeUCG003.id.11384	-0.00534544	0.0169066	0.756226
1PMTUy	family.Rhodospirillaceae.id.2717	14	0.0705883	0.95941	0.835445	1.10177	0.557186	1PMTUy	family.Rhodospirillaceae.id.2717	14	0.0872857	0.938188	0.790662	1.11324	0.464789	1PMTUy	family.Rhodospirillaceae.id.2717	14	0.415578	0.85339	0.37792	1.92706	0.709508		OlhW06	33RGXS	outcome	genus.Escherichia.Shigella.id.3504	Inverse variance weighted	5.82547	8	0.666775		OlhW06	33RGXS	outcome	genus.Escherichia.Shigella.id.3504	-0.0240841	0.0219214	0.308263
T1Pkjs	genus.Odoribacter.id.952	7	0.170151	1.10338	0.790475	1.54014	0.563155	T1Pkjs	genus.Odoribacter.id.952	7	0.174373	1.17088	0.831925	1.64794	0.365617	T1Pkjs	genus.Odoribacter.id.952	7	0.587905	1.47061	0.464582	4.65514	0.540795		u6TCQc	33RGXS	outcome	genus.Faecalibacterium.id.2057	Inverse variance weighted	14.7834	9	0.0970599		u6TCQc	33RGXS	outcome	genus.Faecalibacterium.id.2057	0.00404777	0.0216966	0.856648
3t92rX	genus.Lactobacillus.id.1837	10	0.0673224	0.962325	0.843365	1.09806	0.56838	3t92rX	genus.Lactobacillus.id.1837	10	0.0867592	0.94372	0.796145	1.11865	0.504352	3t92rX	genus.Lactobacillus.id.1837	10	0.205369	1.665	1.11327	2.49016	0.0379645		pTGZEx	33RGXS	outcome	genus.FamilyXIIIAD3011group.id.11293	Inverse variance weighted	9.29613	11	0.594578		pTGZEx	33RGXS	outcome	genus.FamilyXIIIAD3011group.id.11293	0.00430752	0.0308049	0.891569
taZSgk	order.Clostridiales.id.1863	12	0.117566	0.935356	0.742853	1.17774	0.569741	taZSgk	order.Clostridiales.id.1863	12	0.142137	0.94393	0.714414	1.24718	0.684766	taZSgk	order.Clostridiales.id.1863	12	0.599174	0.70952	0.219249	2.29611	0.579475		g8N71Z	33RGXS	outcome	genus.FamilyXIIIUCG001.id.11294	Inverse variance weighted	7.42986	7	0.385535		g8N71Z	33RGXS	outcome	genus.FamilyXIIIUCG001.id.11294	0.00795154	0.0232965	0.744499
yX6vjF	family.Alcaligenaceae.id.2875	15	0.102545	1.05939	0.866499	1.29522	0.573689	yX6vjF	family.Alcaligenaceae.id.2875	15	0.121875	1.01346	0.798111	1.28691	0.912657	yX6vjF	family.Alcaligenaceae.id.2875	15	0.441993	0.667431	0.280656	1.58723	0.376972		ihR0dt	33RGXS	outcome	genus.Flavonifractor.id.2059	Inverse variance weighted	3.38374	5	0.641047		ihR0dt	33RGXS	outcome	genus.Flavonifractor.id.2059	-0.00801214	0.0366883	0.837819
UMbSUY	phylum.Bacteroidetes.id.905	12	0.0789091	1.045	0.89526	1.21979	0.576937	UMbSUY	phylum.Bacteroidetes.id.905	12	0.105283	1.0098	0.821519	1.24124	0.926188	UMbSUY	phylum.Bacteroidetes.id.905	12	0.161407	1.13265	0.825474	1.55413	0.458131		mCZnEI	33RGXS	outcome	genus.Fusicatenibacter.id.11305	Inverse variance weighted	32.4152	18	0.019624		mCZnEI	33RGXS	outcome	genus.Fusicatenibacter.id.11305	-0.00144092	0.0259909	0.956435
iZsP24	order.Rhodospirillales.id.2667	13	0.0749404	0.959098	0.82808	1.11085	0.577342	iZsP24	order.Rhodospirillales.id.2667	13	0.090495	0.92587	0.775388	1.10556	0.394707	iZsP24	order.Rhodospirillales.id.2667	13	0.406237	0.71383	0.321958	1.58267	0.424274		jGKpwC	33RGXS	outcome	genus.Gordonibacter.id.821	Inverse variance weighted	8.31483	11	0.684855		jGKpwC	33RGXS	outcome	genus.Gordonibacter.id.821	0.0163901	0.0269078	0.556029
egln8G	genus..Eubacteriumfissicatenagroup.id.14373	9	0.0510442	0.972211	0.879652	1.07451	0.58087	egln8G	genus..Eubacteriumfissicatenagroup.id.14373	9	0.0682793	1.00745	0.881259	1.15171	0.913414	egln8G	genus..Eubacteriumfissicatenagroup.id.14373	9	0.279673	0.796737	0.460524	1.37841	0.443262		77CNQb	33RGXS	outcome	genus.Haemophilus.id.3698	Inverse variance weighted	16.3258	8	0.0379473		77CNQb	33RGXS	outcome	genus.Haemophilus.id.3698	-0.0104054	0.0274155	0.715536
Niooew	genus.LachnospiraceaeUCG001.id.11321	11	0.0921511	0.951054	0.793897	1.13932	0.586032	Niooew	genus.LachnospiraceaeUCG001.id.11321	11	0.108686	1.03746	0.83841	1.28377	0.735079	Niooew	genus.LachnospiraceaeUCG001.id.11321	11	0.396577	0.830832	0.381891	1.80753	0.65138		b0aAVX	33RGXS	outcome	genus.Holdemanella.id.11393	Inverse variance weighted	3.62269	10	0.962768		b0aAVX	33RGXS	outcome	genus.Holdemanella.id.11393	-0.00249613	0.0197611	0.902259
yRUBqu	class.Bacteroidia.id.912	14	0.0743351	1.04103	0.899888	1.20431	0.588535	yRUBqu	class.Bacteroidia.id.912	14	0.0997799	1.01587	0.835417	1.2353	0.874626	yRUBqu	class.Bacteroidia.id.912	14	0.157295	1.06354	0.781382	1.4476	0.70217		PoY8Cz	33RGXS	outcome	genus.Holdemania.id.2157	Inverse variance weighted	7.84164	13	0.853762		PoY8Cz	33RGXS	outcome	genus.Holdemania.id.2157	-0.00320377	0.0162934	0.847409
awPxPr	order.Bacteroidales.id.913	14	0.0743351	1.04103	0.899888	1.20431	0.588535	awPxPr	order.Bacteroidales.id.913	14	0.0989582	1.01587	0.836763	1.23331	0.873594	awPxPr	order.Bacteroidales.id.913	14	0.157295	1.06354	0.781382	1.4476	0.70217		mWnfwa	33RGXS	outcome	genus.Howardella.id.2000	Inverse variance weighted	10.9651	9	0.278111		mWnfwa	33RGXS	outcome	genus.Howardella.id.2000	-0.0231805	0.0333697	0.506939
SiRwaK	order.Desulfovibrionales.id.3156	12	0.0768102	1.04088	0.895399	1.20999	0.601968	SiRwaK	order.Desulfovibrionales.id.3156	12	0.107003	1.02491	0.831007	1.26407	0.818109	SiRwaK	order.Desulfovibrionales.id.3156	12	0.197718	1.02554	0.69607	1.51096	0.901025		Hxg8xp	33RGXS	outcome	genus.Hungatella.id.11306	Inverse variance weighted	2.56071	4	0.633799		Hxg8xp	33RGXS	outcome	genus.Hungatella.id.11306	-0.00714316	0.0556669	0.906015
dL6wBI	family.Verrucomicrobiaceae.id.4036	12	0.0745427	0.962429	0.831605	1.11384	0.607444	dL6wBI	family.Verrucomicrobiaceae.id.4036	12	0.100893	0.995415	0.816813	1.21307	0.963672	dL6wBI	family.Verrucomicrobiaceae.id.4036	12	0.279018	1.58911	0.919705	2.74574	0.127899		jzay9o	33RGXS	outcome	genus.Intestinibacter.id.11345	Inverse variance weighted	22.3487	14	0.0717272		jzay9o	33RGXS	outcome	genus.Intestinibacter.id.11345	0.00782999	0.0230546	0.739561
fLWkyd	class.Verrucomicrobiae.id.4029	12	0.0745403	0.962552	0.831714	1.11397	0.608625	fLWkyd	class.Verrucomicrobiae.id.4029	12	0.0963946	0.995632	0.824226	1.20268	0.963781	fLWkyd	class.Verrucomicrobiae.id.4029	12	0.278927	1.59142	0.921208	2.74924	0.126729		FgZCTu	33RGXS	outcome	genus.Intestinimonas.id.2062	Inverse variance weighted	9.85043	16	0.874321		FgZCTu	33RGXS	outcome	genus.Intestinimonas.id.2062	0.0206377	0.0132964	0.141472
nOhm9X	order.Verrucomicrobiales.id.4030	12	0.0745403	0.962552	0.831714	1.11397	0.608625	nOhm9X	order.Verrucomicrobiales.id.4030	12	0.0998911	0.995632	0.818597	1.21095	0.965048	nOhm9X	order.Verrucomicrobiales.id.4030	12	0.278927	1.59142	0.921208	2.74924	0.126729		RLJoel	33RGXS	outcome	genus.Lachnoclostridium.id.11308	Inverse variance weighted	11.0977	12	0.520566		RLJoel	33RGXS	outcome	genus.Lachnoclostridium.id.11308	0.0216958	0.0210935	0.325777
Ixj1xI	genus.Akkermansia.id.4037	12	0.0745355	0.962615	0.831777	1.11403	0.609218	Ixj1xI	genus.Akkermansia.id.4037	12	0.0973082	0.995543	0.822678	1.20473	0.963389	Ixj1xI	genus.Akkermansia.id.4037	12	0.278566	1.59082	0.921508	2.74625	0.12657		1oMHBA	33RGXS	outcome	genus.Lachnospira.id.2004	Inverse variance weighted	1.89938	5	0.862886		1oMHBA	33RGXS	outcome	genus.Lachnospira.id.2004	0.00861262	0.0449826	0.857487
TqW46C	class.Mollicutes.id.3920	11	0.0991493	0.950684	0.782778	1.15461	0.609997	TqW46C	class.Mollicutes.id.3920	11	0.112983	0.981921	0.78687	1.22532	0.871714	TqW46C	class.Mollicutes.id.3920	11	0.419777	3.34475	1.46907	7.61525	0.0182889		3JAVHW	33RGXS	outcome	genus.LachnospiraceaeFCS020group.id.11314	Inverse variance weighted	7.39394	12	0.830521		3JAVHW	33RGXS	outcome	genus.LachnospiraceaeFCS020group.id.11314	-0.00107679	0.0134607	0.937678
FRAWSg	phylum.Tenericutes.id.3919	11	0.0991493	0.950684	0.782778	1.15461	0.609997	FRAWSg	phylum.Tenericutes.id.3919	11	0.10881	0.981921	0.793333	1.21534	0.866839	FRAWSg	phylum.Tenericutes.id.3919	11	0.419777	3.34475	1.46907	7.61525	0.0182889		B6f81e	33RGXS	outcome	genus.LachnospiraceaeNC2004group.id.11316	Inverse variance weighted	14.4064	8	0.0717675		B6f81e	33RGXS	outcome	genus.LachnospiraceaeNC2004group.id.11316	0.0476185	0.0379734	0.250097
bmPo8p	genus.Coprococcus2.id.11302	9	0.0887021	1.04521	0.878413	1.24368	0.618135	bmPo8p	genus.Coprococcus2.id.11302	9	0.120036	1.00004	0.790388	1.2653	0.99974	bmPo8p	genus.Coprococcus2.id.11302	9	0.523338	1.38358	0.496056	3.85904	0.55465		8AbBon	33RGXS	outcome	genus.LachnospiraceaeND3007group.id.11317	Inverse variance weighted	5.37243	2	0.0681385		8AbBon	33RGXS	outcome	genus.LachnospiraceaeND3007group.id.11317	-0.118638	0.442945	0.833399
g8HkzF	genus.Actinomyces.id.423	7	0.0764468	1.03837	0.893882	1.20622	0.622323	g8HkzF	genus.Actinomyces.id.423	7	0.0984118	1.03992	0.857495	1.26116	0.690782	g8HkzF	genus.Actinomyces.id.423	7	0.218566	0.842987	0.549255	1.2938	0.469889		QO7boS	33RGXS	outcome	genus.LachnospiraceaeNK4A136group.id.11319	Inverse variance weighted	18.9153	14	0.168212		QO7boS	33RGXS	outcome	genus.LachnospiraceaeNK4A136group.id.11319	0.00484599	0.012527	0.705131
CtCBmX	genus.RuminococcaceaeUCG014.id.11371	11	0.0818484	0.96109	0.818641	1.12833	0.62776	CtCBmX	genus.RuminococcaceaeUCG014.id.11371	11	0.10579	1.00499	0.816792	1.23655	0.962477	CtCBmX	genus.RuminococcaceaeUCG014.id.11371	11	0.231054	0.813236	0.517059	1.27907	0.394224		Niooew	33RGXS	outcome	genus.LachnospiraceaeUCG001.id.11321	Inverse variance weighted	16.3235	10	0.090739		Niooew	33RGXS	outcome	genus.LachnospiraceaeUCG001.id.11321	0.0125942	0.0358475	0.733427
NbjCzS	family.Victivallaceae.id.2255	12	0.0475883	0.978054	0.890953	1.07367	0.641006	NbjCzS	family.Victivallaceae.id.2255	12	0.0572685	0.941672	0.841689	1.05353	0.29399	NbjCzS	family.Victivallaceae.id.2255	12	0.231088	1.03944	0.660834	1.63495	0.870407		Nsqtj7	33RGXS	outcome	genus.LachnospiraceaeUCG004.id.11324	Inverse variance weighted	13.731	12	0.318213		Nsqtj7	33RGXS	outcome	genus.LachnospiraceaeUCG004.id.11324	0.0472144	0.0194105	0.0332671
Jue86z	order.Lactobacillales.id.1800	15	0.0802379	1.03791	0.886869	1.21467	0.642847	Jue86z	order.Lactobacillales.id.1800	15	0.115694	1.03431	0.824456	1.29757	0.770637	Jue86z	order.Lactobacillales.id.1800	15	0.226334	1.06039	0.680464	1.65244	0.799641		zRHkkZ	33RGXS	outcome	genus.LachnospiraceaeUCG008.id.11328	Inverse variance weighted	20.1053	12	0.0651192		zRHkkZ	33RGXS	outcome	genus.LachnospiraceaeUCG008.id.11328	-0.00342617	0.0418516	0.936225
B6f81e	genus.LachnospiraceaeNC2004group.id.11316	9	0.0835517	1.03936	0.882356	1.22429	0.64408	B6f81e	genus.LachnospiraceaeNC2004group.id.11316	9	0.0915772	1.1538	0.964224	1.38065	0.118246	B6f81e	genus.LachnospiraceaeNC2004group.id.11316	9	0.336697	0.689834	0.356568	1.33459	0.306585		X9o7U3	33RGXS	outcome	genus.LachnospiraceaeUCG010.id.11330	Inverse variance weighted	4.70345	9	0.859355		X9o7U3	33RGXS	outcome	genus.LachnospiraceaeUCG010.id.11330	0.0139066	0.0172726	0.444016
D0NuOm	family.ClostridialesvadinBB60group.id.11286	15	0.0587529	0.973445	0.867561	1.09225	0.646886	D0NuOm	family.ClostridialesvadinBB60group.id.11286	15	0.0799601	1.01416	0.867049	1.18623	0.860404	D0NuOm	family.ClostridialesvadinBB60group.id.11286	15	0.166712	1.07535	0.775607	1.49093	0.670157		3t92rX	33RGXS	outcome	genus.Lactobacillus.id.1837	Inverse variance weighted	10.1353	9	0.339642		3t92rX	33RGXS	outcome	genus.Lactobacillus.id.1837	-0.0604576	0.0215401	0.0229577
H0oOo8	genus.Adlercreutzia.id.812	8	0.0776975	1.03605	0.8897	1.20648	0.648518	H0oOo8	genus.Adlercreutzia.id.812	8	0.100265	0.994776	0.817294	1.2108	0.958339	H0oOo8	genus.Adlercreutzia.id.812	8	0.342347	1.0883	0.556337	2.12893	0.813015		b39D03	33RGXS	outcome	genus.Lactococcus.id.1851	Inverse variance weighted	11.0458	8	0.19912		b39D03	33RGXS	outcome	genus.Lactococcus.id.1851	0.0136526	0.0349439	0.707637
42javP	genus.Anaerofilum.id.2053	10	0.0534709	1.02455	0.922613	1.13776	0.650073	42javP	genus.Anaerofilum.id.2053	10	0.070403	1.00108	0.872047	1.1492	0.987784	42javP	genus.Anaerofilum.id.2053	10	0.280485	0.738498	0.426183	1.27968	0.311305		dGNeJO	33RGXS	outcome	genus.Marvinbryantia.id.2005	Inverse variance weighted	4.27737	10	0.933968		dGNeJO	33RGXS	outcome	genus.Marvinbryantia.id.2005	0.00911586	0.0242847	0.716075
QO7boS	genus.LachnospiraceaeNK4A136group.id.11319	15	0.0829893	0.963735	0.81906	1.13396	0.656245	QO7boS	genus.LachnospiraceaeNK4A136group.id.11319	15	0.105872	0.935235	0.759978	1.15091	0.527101	QO7boS	genus.LachnospiraceaeNK4A136group.id.11319	15	0.177034	0.907666	0.641551	1.28416	0.59349		0soEY8	33RGXS	outcome	genus.Methanobrevibacter.id.123	Inverse variance weighted	4.5977	5	0.466919		0soEY8	33RGXS	outcome	genus.Methanobrevibacter.id.123	0.0421109	0.0316159	0.253701
NCmRNL	class.Negativicutes.id.2164	12	0.0917074	0.960937	0.802845	1.15016	0.663927	NCmRNL	class.Negativicutes.id.2164	12	0.120121	0.954438	0.754221	1.20781	0.69786	NCmRNL	class.Negativicutes.id.2164	12	0.309089	0.67457	0.368065	1.23632	0.231586		T1Pkjs	33RGXS	outcome	genus.Odoribacter.id.952	Inverse variance weighted	13.4606	6	0.0362772		T1Pkjs	33RGXS	outcome	genus.Odoribacter.id.952	-0.0220476	0.0429081	0.629263
XM2YJl	order.Selenomonadales.id.2165	12	0.0917074	0.960937	0.802845	1.15016	0.663927	XM2YJl	order.Selenomonadales.id.2165	12	0.118923	0.954438	0.755994	1.20497	0.694968	XM2YJl	order.Selenomonadales.id.2165	12	0.309089	0.67457	0.368065	1.23632	0.231586		MgTWO1	33RGXS	outcome	genus.Olsenella.id.822	Inverse variance weighted	4.32397	10	0.931551		MgTWO1	33RGXS	outcome	genus.Olsenella.id.822	-0.00406549	0.022588	0.861152
cA1t7D	genus.Anaerotruncus.id.2054	12	0.0955845	0.959614	0.795671	1.15734	0.66626	cA1t7D	genus.Anaerotruncus.id.2054	12	0.117163	0.953733	0.758045	1.19994	0.685974	cA1t7D	genus.Anaerotruncus.id.2054	12	0.323342	0.95521	0.506833	1.80025	0.890116		Z9M7Tz	33RGXS	outcome	genus.Oscillibacter.id.2063	Inverse variance weighted	8.0376	13	0.841142		Z9M7Tz	33RGXS	outcome	genus.Oscillibacter.id.2063	0.0158646	0.0210282	0.465131
oMBHYV	genus.Ruminococcus1.id.11373	10	0.118012	1.05021	0.833338	1.32352	0.678062	oMBHYV	genus.Ruminococcus1.id.11373	10	0.141716	1.19358	0.904109	1.57573	0.211783	oMBHYV	genus.Ruminococcus1.id.11373	10	0.382394	0.998135	0.471726	2.11198	0.996225		75i7dN	33RGXS	outcome	genus.Oscillospira.id.2064	Inverse variance weighted	3.04297	8	0.931632		75i7dN	33RGXS	outcome	genus.Oscillospira.id.2064	-0.0141032	0.0338278	0.68923
LiWMnb	genus..Eubacteriumventriosumgroup.id.11341	13	0.0885361	1.03663	0.871484	1.23307	0.684518	LiWMnb	genus..Eubacteriumventriosumgroup.id.11341	13	0.12132	1.00086	0.78905	1.26953	0.994334	LiWMnb	genus..Eubacteriumventriosumgroup.id.11341	13	0.388634	0.624429	0.291522	1.3375	0.251004		qc0tcT	33RGXS	outcome	genus.Oxalobacter.id.2978	Inverse variance weighted	14.498	10	0.151465		qc0tcT	33RGXS	outcome	genus.Oxalobacter.id.2978	0.0389053	0.0395916	0.351449
ikUcdh	phylum.Actinobacteria.id.400	17	0.0793228	0.968306	0.82888	1.13118	0.684723	ikUcdh	phylum.Actinobacteria.id.400	17	0.106381	1.06226	0.862335	1.30853	0.570221	ikUcdh	phylum.Actinobacteria.id.400	17	0.328974	1.05686	0.55461	2.01393	0.868756		55czvr	33RGXS	outcome	genus.Parabacteroides.id.954	Inverse variance weighted	5.27347	5	0.383425		55czvr	33RGXS	outcome	genus.Parabacteroides.id.954	0.0834264	0.0373157	0.0890462
P9cFeA	genus..Clostridiuminnocuumgroup.id.14397	9	0.0690801	0.972658	0.84949	1.11369	0.688194	P9cFeA	genus..Clostridiuminnocuumgroup.id.14397	9	0.0813627	0.968589	0.825814	1.13605	0.694867	P9cFeA	genus..Clostridiuminnocuumgroup.id.14397	9	0.369271	0.781841	0.37913	1.61231	0.526467		nqLPsa	33RGXS	outcome	genus.Paraprevotella.id.962	Inverse variance weighted	13.2283	12	0.352666		nqLPsa	33RGXS	outcome	genus.Paraprevotella.id.962	-0.0244985	0.0208824	0.265506
gNJtNf	genus..Ruminococcusgnavusgroup.id.14376	12	0.0588726	1.02378	0.912204	1.149	0.689781	gNJtNf	genus..Ruminococcusgnavusgroup.id.14376	12	0.074294	1.08407	0.937168	1.254	0.27724	gNJtNf	genus..Ruminococcusgnavusgroup.id.14376	12	0.282438	0.81997	0.471392	1.42631	0.498235		hrB9Pm	33RGXS	outcome	genus.Parasutterella.id.2892	Inverse variance weighted	7.05894	13	0.899089		hrB9Pm	33RGXS	outcome	genus.Parasutterella.id.2892	-0.00445523	0.015366	0.776811
2dRbjE	genus..Ruminococcusgauvreauiigroup.id.11342	11	0.123052	0.954185	0.749703	1.21444	0.703112	2dRbjE	genus..Ruminococcusgauvreauiigroup.id.11342	11	0.123503	0.848405	0.666002	1.08077	0.183152	2dRbjE	genus..Ruminococcusgauvreauiigroup.id.11342	11	0.65696	1.54653	0.426719	5.60497	0.523529		yT8cr5	33RGXS	outcome	genus.Peptococcus.id.2037	Inverse variance weighted	11.2268	13	0.591827		yT8cr5	33RGXS	outcome	genus.Peptococcus.id.2037	-0.0100145	0.0251636	0.697637
Hxg8xp	genus.Hungatella.id.11306	5	0.0728238	1.02706	0.890444	1.18463	0.713898	Hxg8xp	genus.Hungatella.id.11306	5	0.0896199	1.00759	0.845277	1.20108	0.932739	Hxg8xp	genus.Hungatella.id.11306	5	0.430463	1.08452	0.466467	2.52148	0.862519		RouOl0	33RGXS	outcome	genus.Phascolarctobacterium.id.2168	Inverse variance weighted	15.2795	10	0.1222		RouOl0	33RGXS	outcome	genus.Phascolarctobacterium.id.2168	0.0487171	0.0349122	0.196361
O6avGP	phylum.Verrucomicrobia.id.3982	12	0.0822518	0.970794	0.826252	1.14062	0.718567	O6avGP	phylum.Verrucomicrobia.id.3982	12	0.101721	0.973081	0.79719	1.18778	0.788498	O6avGP	phylum.Verrucomicrobia.id.3982	12	0.204717	1.38203	0.925246	2.06431	0.145079		9RpNmN	33RGXS	outcome	genus.Prevotella7.id.11182	Inverse variance weighted	4.93342	10	0.895581		9RpNmN	33RGXS	outcome	genus.Prevotella7.id.11182	0.0032907	0.0372199	0.931485
BDSKeo	genus.Bilophila.id.3170	12	0.0784946	1.02855	0.881879	1.19961	0.71989	BDSKeo	genus.Bilophila.id.3170	12	0.103164	0.971795	0.793889	1.18957	0.781524	BDSKeo	genus.Bilophila.id.3170	12	0.359802	0.826315	0.408203	1.67269	0.607522		ckalaZ	33RGXS	outcome	genus.Prevotella9.id.11183	Inverse variance weighted	21.7636	14	0.083605		ckalaZ	33RGXS	outcome	genus.Prevotella9.id.11183	0.0408726	0.0224325	0.0915294
nqLPsa	genus.Paraprevotella.id.962	13	0.0575329	1.02063	0.911793	1.14246	0.722616	nqLPsa	genus.Paraprevotella.id.962	13	0.078976	0.94206	0.806961	1.09978	0.449794	nqLPsa	genus.Paraprevotella.id.962	13	0.199879	1.278	0.863756	1.89091	0.245352		2tBJqk	33RGXS	outcome	genus.RikenellaceaeRC9gutgroup.id.11191	Inverse variance weighted	17.0044	12	0.149432		2tBJqk	33RGXS	outcome	genus.RikenellaceaeRC9gutgroup.id.11191	-0.0243226	0.0410948	0.565906
ckalaZ	genus.Prevotella9.id.11183	15	0.0778691	1.02794	0.882436	1.19743	0.723449	ckalaZ	genus.Prevotella9.id.11183	15	0.0986953	1.1211	0.923916	1.36036	0.246783	ckalaZ	genus.Prevotella9.id.11183	15	0.240942	0.676164	0.421656	1.08429	0.128337		n6LXFV	33RGXS	outcome	genus.Romboutsia.id.11347	Inverse variance weighted	6.13168	13	0.941229		n6LXFV	33RGXS	outcome	genus.Romboutsia.id.11347	-0.00436827	0.0162633	0.792801
hgrc7H	genus..Eubacteriumnodatumgroup.id.11297	11	0.0429549	0.985002	0.905468	1.07152	0.724981	hgrc7H	genus..Eubacteriumnodatumgroup.id.11297	11	0.0571791	1.04053	0.930211	1.16393	0.487191	hgrc7H	genus..Eubacteriumnodatumgroup.id.11297	11	0.191579	1.10456	0.75878	1.60793	0.616205		IE68q2	33RGXS	outcome	genus.Roseburia.id.2012	Inverse variance weighted	7.3743	13	0.881846		IE68q2	33RGXS	outcome	genus.Roseburia.id.2012	0.00146634	0.0187896	0.939083
sLXGrz	genus.Veillonella.id.2198	6	0.164731	1.05889	0.766709	1.46242	0.728306	sLXGrz	genus.Veillonella.id.2198	6	0.140916	0.888094	0.673766	1.1706	0.399681	sLXGrz	genus.Veillonella.id.2198	6	0.812213	18.7432	3.81481	92.09	0.0225877		nyD9u8	33RGXS	outcome	genus.Ruminiclostridium5.id.11355	Inverse variance weighted	5.91637	10	0.82224		nyD9u8	33RGXS	outcome	genus.Ruminiclostridium5.id.11355	-0.000839765	0.0236141	0.972408
yIiZNL	class.Clostridia.id.1859	12	0.115193	0.961006	0.766781	1.20443	0.729877	yIiZNL	class.Clostridia.id.1859	12	0.133719	0.971448	0.747473	1.26254	0.828494	yIiZNL	class.Clostridia.id.1859	12	0.597632	0.65535	0.203123	2.1144	0.495651		vqFQK2	33RGXS	outcome	genus.Ruminiclostridium6.id.11356	Inverse variance weighted	16.4493	14	0.286713		vqFQK2	33RGXS	outcome	genus.Ruminiclostridium6.id.11356	-0.00316746	0.0172691	0.857301
PVrP21	genus..Eubacteriumoxidoreducensgroup.id.11339	5	0.0865551	0.970891	0.819395	1.1504	0.732883	PVrP21	genus..Eubacteriumoxidoreducensgroup.id.11339	5	0.10807	1.02386	0.828418	1.26541	0.827277	PVrP21	genus..Eubacteriumoxidoreducensgroup.id.11339	5	0.292244	0.93951	0.529832	1.66596	0.844616		Q3riW7	33RGXS	outcome	genus.Ruminiclostridium9.id.11357	Inverse variance weighted	6.30888	9	0.70865		Q3riW7	33RGXS	outcome	genus.Ruminiclostridium9.id.11357	-0.0116434	0.0277993	0.686353
mq9O41	genus.Blautia.id.1992	13	0.0833377	0.97202	0.825538	1.14449	0.73346	mq9O41	genus.Blautia.id.1992	13	0.111756	1.00634	0.808384	1.25278	0.954876	mq9O41	genus.Blautia.id.1992	13	0.192276	1.13838	0.780942	1.65942	0.514185		b9ZLzS	33RGXS	outcome	genus.RuminococcaceaeNK4A214group.id.11358	Inverse variance weighted	16.4523	14	0.286542		b9ZLzS	33RGXS	outcome	genus.RuminococcaceaeNK4A214group.id.11358	-0.0019224	0.0235718	0.936243
RLJoel	genus.Lachnoclostridium.id.11308	13	0.0897315	0.97259	0.815735	1.15961	0.756767	RLJoel	genus.Lachnoclostridium.id.11308	13	0.132505	1.00268	0.773339	1.30002	0.983913	RLJoel	genus.Lachnoclostridium.id.11308	13	0.327351	0.703566	0.370389	1.33645	0.305794		Mg0gYR	33RGXS	outcome	genus.RuminococcaceaeUCG002.id.11360	Inverse variance weighted	14.5691	21	0.843938		Mg0gYR	33RGXS	outcome	genus.RuminococcaceaeUCG002.id.11360	-0.00706358	0.0137168	0.612227
jzay9o	genus.Intestinibacter.id.11345	15	0.0842331	1.02583	0.869708	1.20997	0.762105	jzay9o	genus.Intestinibacter.id.11345	15	0.0957984	0.98918	0.819842	1.19349	0.909582	jzay9o	genus.Intestinibacter.id.11345	15	0.291853	0.933221	0.526689	1.65354	0.816496		GnnihE	33RGXS	outcome	genus.RuminococcaceaeUCG003.id.11361	Inverse variance weighted	5.15912	11	0.923216		GnnihE	33RGXS	outcome	genus.RuminococcaceaeUCG003.id.11361	-0.00808872	0.0180334	0.663325
ihR0dt	genus.Flavonifractor.id.2059	6	0.0997739	0.970448	0.798074	1.18005	0.763678	ihR0dt	genus.Flavonifractor.id.2059	6	0.12447	0.945216	0.740594	1.20637	0.650798	ihR0dt	genus.Flavonifractor.id.2059	6	0.475019	1.07404	0.423326	2.72498	0.887756		iDet8b	33RGXS	outcome	genus.RuminococcaceaeUCG004.id.11362	Inverse variance weighted	5.47721	9	0.790884		iDet8b	33RGXS	outcome	genus.RuminococcaceaeUCG004.id.11362	-0.0189233	0.0311865	0.56082
2tBJqk	genus.RikenellaceaeRC9gutgroup.id.11191	13	0.0486758	1.01431	0.922011	1.11584	0.770399	2tBJqk	genus.RikenellaceaeRC9gutgroup.id.11191	13	0.0600501	0.981107	0.872169	1.10365	0.75077	2tBJqk	genus.RikenellaceaeRC9gutgroup.id.11191	13	0.303948	1.21124	0.667583	2.19764	0.541229		JlSwsj	33RGXS	outcome	genus.RuminococcaceaeUCG005.id.11363	Inverse variance weighted	13.7834	13	0.389275		JlSwsj	33RGXS	outcome	genus.RuminococcaceaeUCG005.id.11363	-0.0220307	0.0176856	0.236654
6MWdvP	family.Desulfovibrionaceae.id.3169	10	0.0820761	1.02382	0.871684	1.20251	0.774256	6MWdvP	family.Desulfovibrionaceae.id.3169	10	0.112973	1.02174	0.818799	1.27499	0.848992	6MWdvP	family.Desulfovibrionaceae.id.3169	10	0.201446	1.04756	0.705835	1.55472	0.823391		hMS8aN	33RGXS	outcome	genus.RuminococcaceaeUCG009.id.11366	Inverse variance weighted	9.66759	10	0.470125		hMS8aN	33RGXS	outcome	genus.RuminococcaceaeUCG009.id.11366	-0.00434084	0.0296218	0.886723
77CNQb	genus.Haemophilus.id.3698	9	0.0941431	1.02702	0.85397	1.23514	0.777021	77CNQb	genus.Haemophilus.id.3698	9	0.0927765	1.12824	0.940652	1.35324	0.193416	77CNQb	genus.Haemophilus.id.3698	9	0.235093	1.11347	0.702366	1.7652	0.661385		hJJAdf	33RGXS	outcome	genus.RuminococcaceaeUCG010.id.11367	Inverse variance weighted	5.92238	4	0.20502		hJJAdf	33RGXS	outcome	genus.RuminococcaceaeUCG010.id.11367	0.0133478	0.0379936	0.748576
hJJAdf	genus.RuminococcaceaeUCG010.id.11367	5	0.146699	0.959993	0.720104	1.2798	0.780764	hJJAdf	genus.RuminococcaceaeUCG010.id.11367	5	0.168698	0.814153	0.584935	1.1332	0.222926	hJJAdf	genus.RuminococcaceaeUCG010.id.11367	5	0.568668	0.793018	0.26015	2.41737	0.71077		PIiuXo	33RGXS	outcome	genus.RuminococcaceaeUCG011.id.11368	Inverse variance weighted	6.12788	7	0.5249		PIiuXo	33RGXS	outcome	genus.RuminococcaceaeUCG011.id.11368	0.00901281	0.0328327	0.792902
dlH1vL	family.Peptostreptococcaceae.id.2042	13	0.0943845	1.02576	0.852516	1.2342	0.787595	dlH1vL	family.Peptostreptococcaceae.id.2042	13	0.111882	0.957994	0.769355	1.19289	0.701307	dlH1vL	family.Peptostreptococcaceae.id.2042	13	0.2281	0.98606	0.630581	1.54194	0.952032		WmYPTf	33RGXS	outcome	genus.RuminococcaceaeUCG013.id.11370	Inverse variance weighted	24.9165	11	0.00937659		WmYPTf	33RGXS	outcome	genus.RuminococcaceaeUCG013.id.11370	-0.0418236	0.023183	0.101379
GnnihE	genus.RuminococcaceaeUCG003.id.11361	12	0.0776496	0.979952	0.841604	1.14104	0.794235	GnnihE	genus.RuminococcaceaeUCG003.id.11361	12	0.103541	1.01964	0.832361	1.24906	0.850978	GnnihE	genus.RuminococcaceaeUCG003.id.11361	12	0.242547	1.08634	0.675314	1.74754	0.739841		CtCBmX	33RGXS	outcome	genus.RuminococcaceaeUCG014.id.11371	Inverse variance weighted	5.23999	10	0.874581		CtCBmX	33RGXS	outcome	genus.RuminococcaceaeUCG014.id.11371	0.0139121	0.017995	0.45928
b39D03	genus.Lactococcus.id.1851	9	0.0580095	1.01512	0.906018	1.13735	0.795924	b39D03	genus.Lactococcus.id.1851	9	0.0684176	1.03263	0.90304	1.18082	0.638837	b39D03	genus.Lactococcus.id.1851	9	0.257123	0.920762	0.556262	1.52411	0.757533		oMBHYV	33RGXS	outcome	genus.Ruminococcus1.id.11373	Inverse variance weighted	11.8427	9	0.222325		oMBHYV	33RGXS	outcome	genus.Ruminococcus1.id.11373	0.00379633	0.0269774	0.891568
X6Qa1u	genus.ChristensenellaceaeR.7group.id.11283	9	0.104456	1.02711	0.836957	1.26047	0.797872	X6Qa1u	genus.ChristensenellaceaeR.7group.id.11283	9	0.133504	1.06828	0.822323	1.38779	0.620804	X6Qa1u	genus.ChristensenellaceaeR.7group.id.11283	9	0.30416	1.01637	0.559946	1.84484	0.958913		ekK5FU	33RGXS	outcome	genus.Ruminococcus2.id.11374	Inverse variance weighted	20.2541	14	0.122332		ekK5FU	33RGXS	outcome	genus.Ruminococcus2.id.11374	0.0206231	0.0179452	0.271169
r3Dg78	genus.Butyricimonas.id.945	13	0.0752477	1.01937	0.879591	1.18137	0.798728	r3Dg78	genus.Butyricimonas.id.945	13	0.0924496	1.00166	0.835653	1.20065	0.985681	r3Dg78	genus.Butyricimonas.id.945	13	0.259456	0.978672	0.58855	1.62739	0.935271		QvXa6H	33RGXS	outcome	genus.Sellimonas.id.14369	Inverse variance weighted	3.86667	9	0.919967		QvXa6H	33RGXS	outcome	genus.Sellimonas.id.14369	-0.0132277	0.0294172	0.66489
hOR890	genus..Eubacteriumeligensgroup.id.14372	8	0.166556	0.959084	0.691961	1.32933	0.801947	hOR890	genus..Eubacteriumeligensgroup.id.14372	8	0.159049	1.00913	0.738861	1.37827	0.954415	hOR890	genus..Eubacteriumeligensgroup.id.14372	8	0.607034	2.03621	0.619592	6.69177	0.285838		gaEs6I	33RGXS	outcome	genus.Senegalimassilia.id.11160	Inverse variance weighted	1.7139	3	0.633849		gaEs6I	33RGXS	outcome	genus.Senegalimassilia.id.11160	0.0268353	0.0282939	0.44301
Q3riW7	genus.Ruminiclostridium9.id.11357	10	0.0965172	1.02439	0.847828	1.23772	0.802857	Q3riW7	genus.Ruminiclostridium9.id.11357	10	0.127792	1.02788	0.800138	1.32045	0.829607	Q3riW7	genus.Ruminiclostridium9.id.11357	10	0.420434	1.2159	0.533358	2.77191	0.654351		rTSA1p	33RGXS	outcome	genus.Slackia.id.825	Inverse variance weighted	11.9333	4	0.0178545		rTSA1p	33RGXS	outcome	genus.Slackia.id.825	-0.104278	0.0566791	0.163072
OlhW06	genus.Escherichia.Shigella.id.3504	9	0.0933893	0.976997	0.813577	1.17324	0.803213	OlhW06	genus.Escherichia.Shigella.id.3504	9	0.122118	1.04441	0.822099	1.32685	0.721948	OlhW06	genus.Escherichia.Shigella.id.3504	9	0.294225	1.32746	0.745712	2.36303	0.367744		iPbSCN	33RGXS	outcome	genus.Streptococcus.id.1853	Inverse variance weighted	17.0801	16	0.380435		iPbSCN	33RGXS	outcome	genus.Streptococcus.id.1853	0.0122346	0.0211976	0.572386
cYgPGw	family.Lachnospiraceae.id.1987	16	0.0758051	0.981831	0.846273	1.1391	0.808874	cYgPGw	family.Lachnospiraceae.id.1987	16	0.106334	1.00137	0.812982	1.23341	0.989725	cYgPGw	family.Lachnospiraceae.id.1987	16	0.184343	1.25729	0.876031	1.80448	0.234632		BavhOF	33RGXS	outcome	genus.Subdoligranulum.id.2070	Inverse variance weighted	8.93854	10	0.537946		BavhOF	33RGXS	outcome	genus.Subdoligranulum.id.2070	-0.00514555	0.0151035	0.741158
u0vOLH	genus.Collinsella.id.815	10	0.0913034	0.978862	0.818469	1.17069	0.814987	u0vOLH	genus.Collinsella.id.815	10	0.121663	0.998601	0.786739	1.26752	0.990818	u0vOLH	genus.Collinsella.id.815	10	0.362728	0.767844	0.377149	1.56327	0.487208		bxn0v7	33RGXS	outcome	genus.Sutterella.id.2896	Inverse variance weighted	7.3658	11	0.768734		bxn0v7	33RGXS	outcome	genus.Sutterella.id.2896	-0.00315213	0.026107	0.906289
rTSA1p	genus.Slackia.id.825	5	0.134549	1.03194	0.792728	1.34334	0.81524	rTSA1p	genus.Slackia.id.825	5	0.125401	1.10889	0.867251	1.41786	0.409808	rTSA1p	genus.Slackia.id.825	5	0.544791	2.75772	0.948014	8.02205	0.159512		hLelur	33RGXS	outcome	genus.Terrisporobacter.id.11348	Inverse variance weighted	9.03645	4	0.0601948		hLelur	33RGXS	outcome	genus.Terrisporobacter.id.11348	-0.00401257	0.0430002	0.931536
HGpmfa	genus.Alloprevotella.id.961	6	0.0625853	0.985683	0.871894	1.11432	0.817771	HGpmfa	genus.Alloprevotella.id.961	6	0.071092	0.964192	0.838781	1.10835	0.608004	HGpmfa	genus.Alloprevotella.id.961	6	0.533408	0.450851	0.158485	1.28256	0.209616		Q9fstl	33RGXS	outcome	genus.Turicibacter.id.2162	Inverse variance weighted	9.88086	9	0.360216		Q9fstl	33RGXS	outcome	genus.Turicibacter.id.2162	-0.0507765	0.0313426	0.143881
xF5SHE	genus.CandidatusSoleaferrea.id.11350	9	0.0624717	1.01341	0.896624	1.14542	0.831086	xF5SHE	genus.CandidatusSoleaferrea.id.11350	9	0.0848957	1.03785	0.878759	1.22574	0.661671	xF5SHE	genus.CandidatusSoleaferrea.id.11350	9	0.678961	0.302757	0.0800113	1.14561	0.121841		aVIvi3	33RGXS	outcome	genus.Tyzzerella3.id.11335	Inverse variance weighted	16.7509	12	0.159209		aVIvi3	33RGXS	outcome	genus.Tyzzerella3.id.11335	0.00464875	0.0436465	0.917096
saVOnT	genus.Butyrivibrio.id.1993	15	0.0386609	1.00825	0.934669	1.08762	0.831772	saVOnT	genus.Butyrivibrio.id.1993	15	0.0549681	1.02219	0.917783	1.13846	0.689752	saVOnT	genus.Butyrivibrio.id.1993	15	0.186208	0.887823	0.616344	1.27888	0.533936		sLXGrz	33RGXS	outcome	genus.Veillonella.id.2198	Inverse variance weighted	14.9159	5	0.0107278		sLXGrz	33RGXS	outcome	genus.Veillonella.id.2198	-0.222571	0.0624736	0.0235303
bxn0v7	genus.Sutterella.id.2896	12	0.0793565	1.01484	0.868658	1.18563	0.852714	bxn0v7	genus.Sutterella.id.2896	12	0.0980605	1.05202	0.86807	1.27496	0.605026	bxn0v7	genus.Sutterella.id.2896	12	0.398653	1.06386	0.487017	2.32394	0.87969		MvCwyp	33RGXS	outcome	genus.Victivallis.id.2256	Inverse variance weighted	11.2127	10	0.341189		MvCwyp	33RGXS	outcome	genus.Victivallis.id.2256	0.00797987	0.0426465	0.855719
KCkiPY	genus.Clostridiumsensustricto1.id.1873	7	0.145096	0.974001	0.732911	1.2944	0.855933	KCkiPY	genus.Clostridiumsensustricto1.id.1873	7	0.141254	0.868491	0.658458	1.14552	0.318189	KCkiPY	genus.Clostridiumsensustricto1.id.1873	7	0.353691	0.856929	0.428427	1.71401	0.680651		6UJ78V	33RGXS	outcome	order.Actinomycetales.id.420	Inverse variance weighted	1.65834	4	0.79827		6UJ78V	33RGXS	outcome	order.Actinomycetales.id.420	0.00849139	0.0269545	0.773382
g8N71Z	genus.FamilyXIIIUCG001.id.11294	8	0.0930031	1.01687	0.847421	1.2202	0.857251	g8N71Z	genus.FamilyXIIIUCG001.id.11294	8	0.121736	0.929543	0.732227	1.18003	0.548397	g8N71Z	genus.FamilyXIIIUCG001.id.11294	8	0.265429	0.934951	0.555714	1.57299	0.808413		LYgBrk	33RGXS	outcome	order.Bacillales.id.1674	Inverse variance weighted	4.57393	8	0.801992		LYgBrk	33RGXS	outcome	order.Bacillales.id.1674	0.0159383	0.0324841	0.638681
QvXa6H	genus.Sellimonas.id.14369	10	0.0433829	0.993223	0.91226	1.08137	0.875447	QvXa6H	genus.Sellimonas.id.14369	10	0.0550286	0.975707	0.875947	1.08683	0.654935	QvXa6H	genus.Sellimonas.id.14369	10	0.208327	1.08852	0.723613	1.63746	0.694567		awPxPr	33RGXS	outcome	order.Bacteroidales.id.913	Inverse variance weighted	7.86313	13	0.852401		awPxPr	33RGXS	outcome	order.Bacteroidales.id.913	-0.0019261	0.0124795	0.879906
FgZCTu	genus.Intestinimonas.id.2062	17	0.0574897	1.00852	0.901052	1.12881	0.882629	FgZCTu	genus.Intestinimonas.id.2062	17	0.0815607	1.02771	0.875883	1.20586	0.737502	FgZCTu	genus.Intestinimonas.id.2062	17	0.139312	0.828224	0.630323	1.08826	0.196135		f6bllE	33RGXS	outcome	order.Bifidobacteriales.id.432	Inverse variance weighted	9.58463	16	0.887402		f6bllE	33RGXS	outcome	order.Bifidobacteriales.id.432	-0.0107669	0.0201528	0.600989
qc0tcT	genus.Oxalobacter.id.2978	11	0.0560579	0.99198	0.888762	1.10719	0.885778	qc0tcT	genus.Oxalobacter.id.2978	11	0.0658509	0.963766	0.847068	1.09654	0.575166	qc0tcT	genus.Oxalobacter.id.2978	11	0.268538	0.766361	0.45274	1.29723	0.347613		9fKpVi	33RGXS	outcome	order.Burkholderiales.id.2874	Inverse variance weighted	12.3566	10	0.2619		9fKpVi	33RGXS	outcome	order.Burkholderiales.id.2874	0.000765036	0.0239209	0.975185
hrB9Pm	genus.Parasutterella.id.2892	14	0.0652555	1.00917	0.888013	1.14687	0.88871	hrB9Pm	genus.Parasutterella.id.2892	14	0.0870588	1.01595	0.856576	1.20497	0.855783	hrB9Pm	genus.Parasutterella.id.2892	14	0.197243	1.06513	0.723614	1.56784	0.754538		taZSgk	33RGXS	outcome	order.Clostridiales.id.1863	Inverse variance weighted	16.691	11	0.117353		taZSgk	33RGXS	outcome	order.Clostridiales.id.1863	0.0177993	0.0377857	0.647707
fB2sg6	genus.Coprobacter.id.949	11	0.0590507	1.00767	0.89754	1.13132	0.897032	fB2sg6	genus.Coprobacter.id.949	11	0.0806809	1.02642	0.876286	1.20226	0.74658	fB2sg6	genus.Coprobacter.id.949	11	0.204079	1.39833	0.937334	2.08605	0.13482		QKU0Yn	33RGXS	outcome	order.Coriobacteriales.id.810	Inverse variance weighted	17.8782	17	0.396562		QKU0Yn	33RGXS	outcome	order.Coriobacteriales.id.810	-0.0193547	0.0205912	0.361219
X6IZAg	family.Streptococcaceae.id.1850	16	0.0778209	0.990169	0.850094	1.15333	0.898976	X6IZAg	family.Streptococcaceae.id.1850	16	0.108379	0.959777	0.776098	1.18693	0.704831	X6IZAg	family.Streptococcaceae.id.1850	16	0.316472	0.978343	0.526145	1.81919	0.945822		SiRwaK	33RGXS	outcome	order.Desulfovibrionales.id.3156	Inverse variance weighted	7.54438	11	0.753442		SiRwaK	33RGXS	outcome	order.Desulfovibrionales.id.3156	0.0011702	0.0143654	0.936684
79oAl8	genus.Enterorhabdus.id.820	6	0.072884	0.991358	0.85939	1.14359	0.905206	79oAl8	genus.Enterorhabdus.id.820	6	0.0885157	0.996807	0.838041	1.18565	0.97118	79oAl8	genus.Enterorhabdus.id.820	6	0.186971	1.05684	0.732585	1.52463	0.782178		yYC9hs	33RGXS	outcome	order.Enterobacteriales.id.3468	Inverse variance weighted	7.65296	6	0.264647		yYC9hs	33RGXS	outcome	order.Enterobacteriales.id.3468	0.0756301	0.0485957	0.180361
sf8xQ7	phylum.Cyanobacteria.id.1500	8	0.069108	1.00665	0.879131	1.15267	0.923564	sf8xQ7	phylum.Cyanobacteria.id.1500	8	0.09304	1.0171	0.847552	1.22056	0.855398	sf8xQ7	phylum.Cyanobacteria.id.1500	8	0.233027	0.742261	0.470111	1.17196	0.248115		h9XhFo	33RGXS	outcome	order.Erysipelotrichales.id.2148	Inverse variance weighted	8.63995	12	0.733337		h9XhFo	33RGXS	outcome	order.Erysipelotrichales.id.2148	0.0364866	0.0250504	0.173191
OenUv0	phylum.Firmicutes.id.1672	15	0.0934023	0.991518	0.825648	1.19071	0.927336	OenUv0	phylum.Firmicutes.id.1672	15	0.114947	1.05197	0.83977	1.3178	0.659358	OenUv0	phylum.Firmicutes.id.1672	15	0.260686	1.14201	0.685124	1.90358	0.619021		IFpJ9C	33RGXS	outcome	order.Gastranaerophilales.id.1591	Inverse variance weighted	7.00946	8	0.535612		IFpJ9C	33RGXS	outcome	order.Gastranaerophilales.id.1591	-0.00917302	0.0189451	0.643033
WmYPTf	genus.RuminococcaceaeUCG013.id.11370	12	0.124792	0.989853	0.775078	1.26414	0.934864	WmYPTf	genus.RuminococcaceaeUCG013.id.11370	12	0.131016	1.10551	0.855142	1.42917	0.443926	WmYPTf	genus.RuminococcaceaeUCG013.id.11370	12	0.315566	1.6835	0.906981	3.12485	0.129831		Jue86z	33RGXS	outcome	order.Lactobacillales.id.1800	Inverse variance weighted	12.6412	14	0.554948		Jue86z	33RGXS	outcome	order.Lactobacillales.id.1800	-0.00162873	0.0160867	0.920899
65Oe96	class.Melainabacteria.id.1589	10	0.065387	0.994704	0.875055	1.13071	0.935281	65Oe96	class.Melainabacteria.id.1589	10	0.0771899	1.04943	0.902087	1.22084	0.531935	65Oe96	class.Melainabacteria.id.1589	10	0.175684	1.26053	0.893322	1.77869	0.224024		gDpqq6	33RGXS	outcome	order.Methanobacteriales.id.120	Inverse variance weighted	9.77311	9	0.369164		gDpqq6	33RGXS	outcome	order.Methanobacteriales.id.120	0.0119176	0.0325457	0.723726
gaEs6I	genus.Senegalimassilia.id.11160	4	0.0901567	1.00636	0.843355	1.20087	0.943934	gaEs6I	genus.Senegalimassilia.id.11160	4	0.114835	0.930393	0.742878	1.16524	0.529822	gaEs6I	genus.Senegalimassilia.id.11160	4	0.271627	0.789245	0.463444	1.34408	0.475443		g24IC7	33RGXS	outcome	order.MollicutesRF9.id.11579	Inverse variance weighted	8.24921	12	0.765365		g24IC7	33RGXS	outcome	order.MollicutesRF9.id.11579	-0.0070342	0.0217704	0.752672
lr9Xfx	genus.DefluviitaleaceaeUCG011.id.11287	10	0.0845899	1.00577	0.852105	1.18714	0.945793	lr9Xfx	genus.DefluviitaleaceaeUCG011.id.11287	10	0.0996649	1.01802	0.837375	1.23764	0.857781	lr9Xfx	genus.DefluviitaleaceaeUCG011.id.11287	10	0.314091	0.780115	0.421502	1.44384	0.451987		GdTVO9	33RGXS	outcome	order.NB1n.id.3953	Inverse variance weighted	6.28632	13	0.935109		GdTVO9	33RGXS	outcome	order.NB1n.id.3953	0.00149949	0.0215879	0.945768
iMMKqj	genus.Anaerostipes.id.1991	12	0.0893515	0.994261	0.834532	1.18456	0.948642	iMMKqj	genus.Anaerostipes.id.1991	12	0.116734	0.946256	0.752737	1.18953	0.636047	iMMKqj	genus.Anaerostipes.id.1991	12	0.315264	0.630363	0.339807	1.16936	0.173982		Lb7k3I	33RGXS	outcome	order.Pasteurellales.id.3688	Inverse variance weighted	9.87315	13	0.704273		Lb7k3I	33RGXS	outcome	order.Pasteurellales.id.3688	-0.00670298	0.0148136	0.658989
xjWonP	class.Actinobacteria.id.419	19	0.0662481	0.995871	0.874604	1.13395	0.950202	xjWonP	class.Actinobacteria.id.419	19	0.0935498	0.983974	0.819129	1.18199	0.86289	xjWonP	class.Actinobacteria.id.419	19	0.166665	0.953423	0.687729	1.32176	0.778196		iZsP24	33RGXS	outcome	order.Rhodospirillales.id.2667	Inverse variance weighted	18.4727	12	0.102073		iZsP24	33RGXS	outcome	order.Rhodospirillales.id.2667	0.0290369	0.0392262	0.474657
91bhFa	genus..Ruminococcustorquesgroup.id.14377	10	0.0931579	0.994255	0.828324	1.19343	0.950686	91bhFa	genus..Ruminococcustorquesgroup.id.14377	10	0.124764	0.967629	0.757718	1.23569	0.791974	91bhFa	genus..Ruminococcustorquesgroup.id.14377	10	0.246685	0.715801	0.441377	1.16085	0.212317		XM2YJl	33RGXS	outcome	order.Selenomonadales.id.2165	Inverse variance weighted	6.56308	11	0.833283		XM2YJl	33RGXS	outcome	order.Selenomonadales.id.2165	0.023233	0.0193812	0.258265
1cO2pJ	family.FamilyXI.id.1936	8	0.0509455	0.997014	0.902268	1.10171	0.953185	1cO2pJ	family.FamilyXI.id.1936	8	0.0614998	0.980841	0.869459	1.10649	0.753102	1cO2pJ	family.FamilyXI.id.1936	8	0.324095	0.697754	0.369681	1.31697	0.309317		nOhm9X	33RGXS	outcome	order.Verrucomicrobiales.id.4030	Inverse variance weighted	11.0203	11	0.44156		nOhm9X	33RGXS	outcome	order.Verrucomicrobiales.id.4030	-0.0394243	0.0210768	0.0909325
72C6BW	family.FamilyXIII.id.1957	9	0.104929	1.00475	0.81798	1.23417	0.963952	72C6BW	family.FamilyXIII.id.1957	9	0.144718	0.911583	0.686451	1.21055	0.522381	72C6BW	family.FamilyXIII.id.1957	9	0.431091	0.970282	0.416817	2.25865	0.946165		vxsWJW	33RGXS	outcome	order.Victivallales.id.2254	Inverse variance weighted	2.53156	6	0.864919		vxsWJW	33RGXS	outcome	order.Victivallales.id.2254	0.000614979	0.0308386	0.984861
18UxxO	class.Erysipelotrichia.id.2147	13	0.0905965	1.00399	0.840647	1.19908	0.964913	18UxxO	class.Erysipelotrichia.id.2147	13	0.12703	0.939185	0.732185	1.20471	0.621359	18UxxO	class.Erysipelotrichia.id.2147	13	0.413801	0.557605	0.247795	1.25476	0.185735		ikUcdh	33RGXS	outcome	phylum.Actinobacteria.id.400	Inverse variance weighted	6.57345	16	0.980634		ikUcdh	33RGXS	outcome	phylum.Actinobacteria.id.400	-0.00540349	0.0197149	0.787761
uS0pBs	family.Erysipelotrichaceae.id.2149	13	0.0905965	1.00399	0.840647	1.19908	0.964913	uS0pBs	family.Erysipelotrichaceae.id.2149	13	0.123581	0.939185	0.737151	1.19659	0.611657	uS0pBs	family.Erysipelotrichaceae.id.2149	13	0.413801	0.557605	0.247795	1.25476	0.185735		UMbSUY	33RGXS	outcome	phylum.Bacteroidetes.id.905	Inverse variance weighted	5.04159	11	0.929136		UMbSUY	33RGXS	outcome	phylum.Bacteroidetes.id.905	-0.00754042	0.0131825	0.579951
h9XhFo	order.Erysipelotrichales.id.2148	13	0.0905965	1.00399	0.840647	1.19908	0.964913	h9XhFo	order.Erysipelotrichales.id.2148	13	0.126936	0.939185	0.73232	1.20448	0.621102	h9XhFo	order.Erysipelotrichales.id.2148	13	0.413801	0.557605	0.247795	1.25476	0.185735		sf8xQ7	33RGXS	outcome	phylum.Cyanobacteria.id.1500	Inverse variance weighted	6.08612	7	0.52973		sf8xQ7	33RGXS	outcome	phylum.Cyanobacteria.id.1500	0.0376497	0.0274995	0.220003
X96lhk	phylum.Euryarchaeota.id.55	11	0.0456536	0.998417	0.912958	1.09188	0.972315	X96lhk	phylum.Euryarchaeota.id.55	11	0.0569153	0.980015	0.876567	1.09567	0.722814	X96lhk	phylum.Euryarchaeota.id.55	11	0.198114	1.09476	0.742473	1.6142	0.658513		X96lhk	33RGXS	outcome	phylum.Euryarchaeota.id.55	Inverse variance weighted	6.94133	10	0.730972		X96lhk	33RGXS	outcome	phylum.Euryarchaeota.id.55	-0.0134469	0.028141	0.644156
gu7bro	genus.Barnesiella.id.944	13	0.0830062	0.99735	0.8476	1.17356	0.974496	gu7bro	genus.Barnesiella.id.944	13	0.116057	1.07942	0.859806	1.35513	0.510217	gu7bro	genus.Barnesiella.id.944	13	0.279573	1.46875	0.849125	2.54054	0.196488		OenUv0	33RGXS	outcome	phylum.Firmicutes.id.1672	Inverse variance weighted	17.7564	14	0.2181		OenUv0	33RGXS	outcome	phylum.Firmicutes.id.1672	-0.0108492	0.0186178	0.570044
MgTWO1	genus.Olsenella.id.822	11	0.0452351	0.998581	0.913858	1.09116	0.974963	MgTWO1	genus.Olsenella.id.822	11	0.0589664	0.96889	0.86314	1.0876	0.591977	MgTWO1	genus.Olsenella.id.822	11	0.179039	1.03021	0.725309	1.46327	0.871661		2Jx8cr	33RGXS	outcome	phylum.Lentisphaerae.id.2238	Inverse variance weighted	3.52529	7	0.83254		2Jx8cr	33RGXS	outcome	phylum.Lentisphaerae.id.2238	0.00185318	0.0317101	0.955295
Joxmau	family.Ruminococcaceae.id.2050	10	0.0971591	0.997302	0.824372	1.20651	0.977818	Joxmau	family.Ruminococcaceae.id.2050	10	0.117371	1.032	0.819923	1.29894	0.788389	Joxmau	family.Ruminococcaceae.id.2050	10	0.20338	1.19694	0.803439	1.78318	0.402523		UPtGR1	33RGXS	outcome	phylum.Proteobacteria.id.2375	Inverse variance weighted	3.95143	10	0.949512		UPtGR1	33RGXS	outcome	phylum.Proteobacteria.id.2375	0.0222614	0.0199151	0.292595
mWnfwa	genus.Howardella.id.2000	10	0.0513848	1.00047	0.904615	1.10648	0.992719	mWnfwa	genus.Howardella.id.2000	10	0.0631346	0.988642	0.873571	1.11887	0.856427	mWnfwa	genus.Howardella.id.2000	10	0.229014	1.16795	0.74556	1.82963	0.516959		FRAWSg	33RGXS	outcome	phylum.Tenericutes.id.3919	Inverse variance weighted	16.635	10	0.0828399		FRAWSg	33RGXS	outcome	phylum.Tenericutes.id.3919	-0.104812	0.0343838	0.0138309
UPtGR1	phylum.Proteobacteria.id.2375	11	0.0990033	0.999927	0.823559	1.21406	0.999411	UPtGR1	phylum.Proteobacteria.id.2375	11	0.134073	0.95932	0.73763	1.24764	0.756746	UPtGR1	phylum.Proteobacteria.id.2375	11	0.316396	0.714634	0.384381	1.32863	0.315939		O6avGP	33RGXS	outcome	phylum.Verrucomicrobia.id.3982	Inverse variance weighted	14.6502	11	0.199076		O6avGP	33RGXS	outcome	phylum.Verrucomicrobia.id.3982	-0.0331342	0.0178906	0.0937302

## Sheet: Table S4
List of instrumental SNPs of the causal microbiota taxa and their nearest genes
	SNP	effect_allele	other_allele	beta.x	se	p	taxa.name	R2	F	#chrom	pos	nearest_genes
1	rs10084203	A	G	0.0549699	0.0123563	8.59e-06	genus.Butyricicoccus.id.2055	0.00107797	19.7903	2	190439423	MFSD6
2	rs10741777	T	C	-0.0973842	0.0194791	7.69e-07	genus.LachnospiraceaeUCG008.id.11328	0.00136097	24.9928	11	19551010	NAV2
3	rs10751237	A	C	-0.082075	0.0174377	3.17e-06	genus.LachnospiraceaeUCG008.id.11328	0.00120648	22.1523	11	74564011	POLD3
4	rs10793103	C	T	0.0974344	0.0181279	9.35e-08	genus.LachnospiraceaeUCG008.id.11328	0.0015727	28.8872	11	74680730	POLD3
5	rs10801803	G	A	-0.117029	0.0243085	1.4e-06	genus.LachnospiraceaeUCG008.id.11328	0.00126219	23.1766	1	90353314	ZNF326
6	rs10829821	T	C	-0.097606	0.0216072	3.47e-06	genus.Ruminiclostridium6.id.11356	0.0011114	20.4047	NA	NA	NA
7	rs10872669	A	G	-0.123071	0.0275665	9.49e-06	family.BacteroidalesS24.7group.id.11173	0.00108561	19.9306	6	151194037	AKAP12
8	rs10965428	C	A	-0.119902	0.0258219	4.29e-06	family.Pasteurellaceae.id.3689	0.00117427	21.5602	9	22718482	DMRTA1
9	rs10965428	C	A	-0.119902	0.0258219	4.29e-06	order.Pasteurellales.id.3688	0.00117427	21.5602	9	22718482	DMRTA1
10	rs11026530	T	C	0.0822408	0.0186379	9.43e-06	order.Enterobacteriales.id.3468	0.00106052	19.4696	11	22357551	SLC17A6
11	rs11026530	T	C	0.0822408	0.0186379	9.43e-06	family.Enterobacteriaceae.id.3469	0.00106052	19.4696	11	22357551	SLC17A6
12	rs11027642	C	T	0.129006	0.0284844	4.92e-06	genus.Eisenbergiella.id.11304	0.00111717	20.5106	11	23980294	LUZP2
13	rs1107244	G	A	0.0758558	0.0171182	3.59e-06	genus.Alistipes.id.968	0.00106954	19.6352	13	37483220	POSTN
14	rs11079158	T	C	0.100627	0.022546	7.35e-06	genus.Eisenbergiella.id.11304	0.00108497	19.9188	17	55290280	HLF
15	rs111582866	G	A	-0.113957	0.0256403	7.07e-06	order.Pasteurellales.id.3688	0.0010759	19.7521	16	48708578	N4BP1
16	rs111582866	G	A	-0.113957	0.0256403	7.07e-06	family.Pasteurellaceae.id.3689	0.0010759	19.7521	16	48708578	N4BP1
17	rs11236216	T	C	0.083842	0.0176709	2.35e-06	genus.LachnospiraceaeUCG008.id.11328	0.00122596	22.5104	11	74694016	CHRDL2
18	rs116969552	A	G	-0.166823	0.0376681	9.16e-06	genus.Ruminiclostridium6.id.11356	0.00106832	19.6128	10	126525834	C10orf90
19	rs11769002	G	A	-0.0528793	0.0109389	1.45e-06	genus.Alistipes.id.968	0.00127255	23.367	7	62983120	AC079355.1
20	rs118038478	A	G	0.205676	0.0468917	7.85e-06	genus.Prevotella7.id.11182	0.0010479	19.2375	16	47203698	ITFG1
21	rs11938607	T	C	0.0978125	0.0216636	8.22e-06	genus.Eisenbergiella.id.11304	0.00111032	20.3848	4	188139277	TRIML1
22	rs11958296	A	G	-0.0981222	0.0218272	9.3e-06	genus.Alistipes.id.968	0.00110068	20.2076	5	178328178	COL23A1
23	rs11992182	A	C	0.0625299	0.0137876	4.65e-06	genus.Ruminiclostridium6.id.11356	0.00112025	20.5673	8	78854264	IL7
24	rs12034718	A	G	0.0701199	0.0158214	9.58e-06	genus.Butyricicoccus.id.2055	0.00106987	19.6414	1	66913912	WDR78
25	rs12050685	A	G	-0.0670948	0.015239	9.19e-06	order.Pasteurellales.id.3688	0.00105586	19.3839	15	73185141	NEO1
26	rs12050685	A	G	-0.0670948	0.015239	9.19e-06	family.Pasteurellaceae.id.3689	0.00105586	19.3839	15	73185141	NEO1
27	rs12124567	A	G	-0.121281	0.0275017	9.49e-06	genus.Prevotella7.id.11182	0.00105927	19.4466	1	3427238	PRDM16
28	rs12195431	T	C	0.196528	0.0442322	8.73e-06	genus.Prevotella7.id.11182	0.00107524	19.74	6	90309935	BACH2
29	rs12257723	A	C	-0.0952742	0.0211569	8.85e-06	genus.Eisenbergiella.id.11304	0.0011045	20.2779	10	107657343	SORCS1
30	rs12585793	T	C	-0.262206	0.0564729	5.79e-06	genus.Butyricicoccus.id.2055	0.00117408	21.5567	13	26444103	CDK8
31	rs12710729	C	A	0.0893384	0.0199069	9.84e-06	genus.Eisenbergiella.id.11304	0.00109696	20.1393	2	19773449	TTC32
32	rs12748533	G	T	-0.0821108	0.0172701	2.59e-06	family.BacteroidalesS24.7group.id.11173	0.00123106	22.6042	1	242603950	PLD5
33	rs12990744	C	T	-0.0776618	0.0172986	8.21e-06	genus.Alistipes.id.968	0.00109779	20.1545	2	177136221	HNRNPA3
34	rs13024781	T	C	-0.0798769	0.0168846	2.29e-06	genus.LachnospiraceaeUCG008.id.11328	0.0012188	22.3789	2	167772361	B3GALT1
35	rs13258851	A	G	0.137001	0.0302124	7.75e-06	genus.Eisenbergiella.id.11304	0.00111994	20.5615	8	54418254	SOX17
36	rs1508033	A	C	0.091546	0.0195787	3.23e-06	genus.Eisenbergiella.id.11304	0.00119068	21.862	15	53083004	ONECUT1
37	rs1553971	T	G	0.120965	0.0263054	5.27e-06	genus.Eisenbergiella.id.11304	0.00115166	21.1447	3	111700639	PLCXD2
38	rs1689282	A	C	-0.0520061	0.0113942	5.28e-06	genus.Alistipes.id.968	0.00113462	20.8314	9	14080130	NFIB
39	rs16970009	A	G	0.187381	0.0429572	7.32e-06	family.Pasteurellaceae.id.3689	0.00103641	19.0265	17	34535582	TMEM132E
40	rs16970009	A	G	0.187381	0.0429572	7.32e-06	order.Pasteurellales.id.3688	0.00103641	19.0265	17	34535582	TMEM132E
41	rs17043785	T	C	-0.176187	0.0347133	5.12e-07	family.BacteroidalesS24.7group.id.11173	0.00140264	25.7592	2	52912224	ASB3
42	rs1756364	G	T	0.0999189	0.0197169	2.54e-07	genus.Ruminiclostridium6.id.11356	0.00139834	25.6801	NA	NA	NA
43	rs2017189	G	T	-0.0506956	0.011024	3.87e-06	genus.Butyricicoccus.id.2055	0.00115176	21.1464	4	7458426	SORCS2
44	rs2240542	C	T	0.12085	0.0261776	4.84e-06	genus.Prevotella7.id.11182	0.00116072	21.3112	2	241126899	PASK
45	rs2290844	C	T	0.0813969	0.0191632	9.1e-06	genus.Alistipes.id.968	0.000982775	18.0408	10	126098573	ADAM12
46	rs2374342	C	A	0.0582927	0.0126195	4.52e-06	family.Enterobacteriaceae.id.3469	0.00116209	21.3365	2	41906402	C2orf91
47	rs2374342	C	A	0.0582927	0.0126195	4.52e-06	order.Enterobacteriales.id.3468	0.00116209	21.3365	2	41906402	C2orf91
48	rs2450745	A	C	-0.080524	0.0184702	7.12e-06	genus.Alistipes.id.968	0.00103528	19.0057	8	143346550	TOP1MT
49	rs2548459	C	T	0.0554866	0.0122755	6.4e-06	genus.Ruminiclostridium6.id.11356	0.0011128	20.4304	19	48706082	FUT2
50	rs2683098	C	T	0.107319	0.022515	2.24e-06	genus.Eisenbergiella.id.11304	0.00123729	22.7187	15	35886364	DPH6
51	rs2875322	T	C	-0.0580945	0.0131432	8.78e-06	genus.Alistipes.id.968	0.00106415	19.5362	11	131017657	SNX19
52	rs2918132	C	T	-0.114648	0.0254916	6.42e-06	genus.Prevotella7.id.11182	0.0011017	20.2264	10	131202057	TCERG1L
53	rs34417064	A	G	-0.048202	0.0106868	7.01e-06	genus.Alistipes.id.968	0.00110802	20.3426	17	54699118	TOM1L1
54	rs35362464	C	A	0.0720077	0.0165387	8.99e-06	genus.Ruminiclostridium6.id.11356	0.00103254	18.9554	4	36476389	DTHD1
55	rs35510	A	G	0.122729	0.0264958	4.02e-06	family.Pasteurellaceae.id.3689	0.00116852	21.4545	NA	NA	NA
56	rs35510	A	G	0.122729	0.0264958	4.02e-06	order.Pasteurellales.id.3688	0.00116852	21.4545	NA	NA	NA
57	rs35673018	G	A	0.0899642	0.0202934	7.63e-06	family.Enterobacteriaceae.id.3469	0.00107044	19.6519	16	54293833	IRX3
58	rs35673018	G	A	0.0899642	0.0202934	7.63e-06	order.Enterobacteriales.id.3468	0.00107044	19.6519	16	54293833	IRX3
59	rs3812426	G	A	0.106447	0.0224159	2.72e-06	genus.Eisenbergiella.id.11304	0.00122807	22.5493	8	49910116	SNTG1
60	rs430270	A	C	0.139155	0.0297055	2.87e-06	genus.Prevotella7.id.11182	0.0011951	21.9432	3	60488646	FHIT
61	rs4462860	G	A	0.0939071	0.0201104	4.16e-06	genus.Eisenbergiella.id.11304	0.00118751	21.8037	21	20237941	NCAM2
62	rs4810359	A	G	-0.0652428	0.0146155	7.5e-06	genus.Alistipes.id.968	0.00108534	19.9256	20	42562695	PTPRT
63	rs4822728	T	C	0.0685479	0.0149032	4.72e-06	order.Pasteurellales.id.3688	0.0011522	21.1545	22	26495842	TFIP11
64	rs4822728	T	C	0.0685479	0.0149032	4.72e-06	family.Pasteurellaceae.id.3689	0.0011522	21.1545	22	26495842	TFIP11
65	rs4962426	G	T	0.0614216	0.0135979	7.38e-06	genus.Butyricicoccus.id.2055	0.00111126	20.402	10	125219639	CTBP2
66	rs504442	T	G	0.084159	0.0189479	5.17e-06	order.Enterobacteriales.id.3468	0.00107452	19.7268	18	57478315	ONECUT2
67	rs504442	T	G	0.084159	0.0189479	5.17e-06	family.Enterobacteriaceae.id.3469	0.00107452	19.7268	18	57478315	ONECUT2
68	rs56221232	T	C	0.0828027	0.0167401	7.62e-07	genus.Butyricicoccus.id.2055	0.00133228	24.4653	2	152596896	FMNL2
69	rs57091572	A	G	-0.110443	0.0235801	2.86e-06	genus.LachnospiraceaeUCG008.id.11328	0.00119471	21.936	6	80505086	BCKDHB
70	rs57254474	G	A	0.0886511	0.0199045	6.92e-06	genus.LachnospiraceaeUCG008.id.11328	0.00108043	19.8355	NA	NA	NA
71	rs57404562	C	A	0.155486	0.0316057	6.22e-07	genus.Prevotella7.id.11182	0.0013179	24.2009	2	11961636	LPIN1
72	rs61060922	T	G	0.15913	0.0322283	1.09e-06	genus.Ruminiclostridium6.id.11356	0.00132755	24.3783	16	72102255	DHX38
73	rs61508842	T	C	0.122574	0.0272389	7.83e-06	family.BacteroidalesS24.7group.id.11173	0.00110292	20.2487	3	158935756	IQCJ
74	rs61944774	A	G	0.179838	0.0393797	6.34e-06	genus.LachnospiraceaeUCG008.id.11328	0.00113586	20.8542	12	129055273	TMEM132D
75	rs62210023	A	G	0.0606754	0.0130125	3.13e-06	order.Enterobacteriales.id.3468	0.0011841	21.741	20	56765036	TFAP2C
76	rs62210023	A	G	0.0606754	0.0130125	3.13e-06	family.Enterobacteriaceae.id.3469	0.0011841	21.741	20	56765036	TFAP2C
77	rs62277846	C	T	0.102292	0.0212319	1.59e-06	genus.LachnospiraceaeUCG008.id.11328	0.00126404	23.2106	2	227235424	COL4A3
78	rs62478070	T	G	0.224039	0.0494959	5.94e-06	genus.Butyricicoccus.id.2055	0.0011159	20.4874	7	157895458	PTPRN2
79	rs62576416	T	C	0.0492647	0.0109733	7.5e-06	genus.Alistipes.id.968	0.0010978	20.1546	NA	NA	NA
80	rs663262	T	C	-0.13498	0.0310715	3.39e-06	genus.Ruminiclostridium6.id.11356	0.00102795	18.871	11	86468034	ME3
81	rs67078837	T	C	-0.0845848	0.0170693	7.68e-07	genus.LachnospiraceaeUCG008.id.11328	0.00133713	24.5545	4	113299491	ANK2
82	rs67479537	T	C	0.118994	0.026487	9.3e-06	genus.Ruminiclostridium6.id.11356	0.00109928	20.1819	19	10004839	COL5A3
83	rs67705352	T	G	-0.0532404	0.0110864	1.65e-06	genus.Alistipes.id.968	0.0012559	23.061	NA	NA	NA
84	rs689695	C	A	0.0814578	0.0167057	1.28e-06	family.BacteroidalesS24.7group.id.11173	0.00129472	23.7746	15	47060668	AC066615.1
85	rs6972479	A	G	-0.0781862	0.0175366	7.75e-06	order.Pasteurellales.id.3688	0.00108268	19.8769	7	117278006	WNT2
86	rs6972479	A	G	-0.0781862	0.0175366	7.75e-06	family.Pasteurellaceae.id.3689	0.00108268	19.8769	7	117278006	WNT2
87	rs7129639	C	A	-0.0524955	0.0109584	1.78e-06	genus.Alistipes.id.968	0.00124971	22.9471	11	17489880	USH1C
88	rs71414120	T	G	0.200894	0.0406434	1.08e-06	genus.Ruminiclostridium6.id.11356	0.00133038	24.4304	14	56472234	TMEM260
89	rs7217209	C	T	0.0843019	0.0187308	8.43e-06	family.BacteroidalesS24.7group.id.11173	0.00110327	20.2553	NA	NA	NA
90	rs72756943	G	A	0.13988	0.0303029	3.35e-06	family.Pasteurellaceae.id.3689	0.00116049	21.3069	5	26531799	CDH9
91	rs72756943	G	A	0.13988	0.0303029	3.35e-06	order.Pasteurellales.id.3688	0.00116049	21.3069	5	26531799	CDH9
92	rs72991535	T	G	0.135604	0.0295174	4.95e-06	genus.Ruminiclostridium6.id.11356	0.00114945	21.1039	18	78258244	SALL3
93	rs73139353	A	C	-0.222573	0.0484634	8.71e-06	order.Pasteurellales.id.3688	0.00114873	21.0907	3	98253370	OR5H6
94	rs73139353	A	C	-0.222573	0.0484634	8.71e-06	family.Pasteurellaceae.id.3689	0.00114873	21.0907	3	98253370	OR5H6
95	rs73176030	T	C	0.058665	0.013208	7.29e-06	genus.Ruminiclostridium6.id.11356	0.00107453	19.7271	7	101628002	MYL10
96	rs7322368	T	C	0.0815733	0.0183167	5.52e-06	genus.Butyricicoccus.id.2055	0.00108028	19.8326	13	99561736	TM9SF2
97	rs738193	T	C	0.0847328	0.0165856	3.82e-07	family.BacteroidalesS24.7group.id.11173	0.0014211	26.0986	22	25547355	GRK3
98	rs75356640	G	A	0.136523	0.0303128	9.83e-06	genus.LachnospiraceaeUCG008.id.11328	0.0011048	20.2833	15	31405081	KLF13
99	rs76022354	C	T	0.24289	0.0500406	1.83e-06	order.Pasteurellales.id.3688	0.00128297	23.5586	10	92546628	IDE
100	rs76022354	C	T	0.24289	0.0500406	1.83e-06	family.Pasteurellaceae.id.3689	0.00128297	23.5586	10	92546628	IDE
101	rs77193512	A	G	0.0736533	0.0153163	1.3e-06	genus.Ruminiclostridium6.id.11356	0.00125929	23.1233	11	40267513	LRRC4C
102	rs78143293	A	G	-0.0848521	0.0170415	1.2e-06	family.Enterobacteriaceae.id.3469	0.00134997	24.7905	18	60005103	PMAIP1
103	rs78143293	A	G	-0.0848521	0.0170415	1.2e-06	order.Enterobacteriales.id.3468	0.00134997	24.7905	18	60005103	PMAIP1
104	rs78609301	A	G	-0.0867065	0.0195709	7.09e-06	family.BacteroidalesS24.7group.id.11173	0.0010691	19.6273	6	62526842	KHDRBS2
105	rs78909003	T	C	-0.241159	0.0498372	2.05e-06	order.Pasteurellales.id.3688	0.00127511	23.4141	9	102887960	CYLC2
106	rs78909003	T	C	-0.241159	0.0498372	2.05e-06	family.Pasteurellaceae.id.3689	0.00127511	23.4141	9	102887960	CYLC2
107	rs792058	G	A	0.0554234	0.0125423	8.58e-06	genus.Ruminiclostridium6.id.11356	0.00106358	19.5257	2	5408472	SOX11
108	rs79263163	A	C	-0.143982	0.031501	7.51e-06	genus.Prevotella7.id.11182	0.00113782	20.8903	11	39800223	LRRC4C
109	rs79757635	C	A	0.0758597	0.0171286	9.32e-06	order.Enterobacteriales.id.3468	0.00106836	19.6136	13	110188071	COL4A1
110	rs79757635	C	A	0.0758597	0.0171286	9.32e-06	family.Enterobacteriaceae.id.3469	0.00106836	19.6136	13	110188071	COL4A1
111	rs79968172	G	A	0.11614	0.0243083	1.66e-06	genus.Ruminiclostridium6.id.11356	0.00124311	22.8258	1	240340526	FMN2
112	rs8130320	A	G	-0.049002	0.010717	4.84e-06	genus.Alistipes.id.968	0.00113864	20.9053	21	39208332	BRWD1
113	rs9382510	C	T	-0.0881865	0.0169965	2.48e-07	order.Pasteurellales.id.3688	0.00146572	26.9192	6	55583693	HMGCLL1
114	rs9382510	C	T	-0.0881865	0.0169965	2.48e-07	family.Pasteurellaceae.id.3689	0.00146572	26.9192	6	55583693	HMGCLL1
115	rs941000	C	T	0.0850266	0.0163382	3.16e-07	family.BacteroidalesS24.7group.id.11173	0.00147455	27.0817	7	91085352	CDK14
116	rs9426434	T	C	-0.123657	0.0278514	9.72e-06	genus.Prevotella7.id.11182	0.00107369	19.7115	1	29409704	PTPRU
117	rs9555756	A	C	-0.0804138	0.0176692	7.1e-06	genus.Ruminiclostridium6.id.11356	0.00112808	20.7112	13	111050902	ARHGEF7
118	rs955844	A	C	0.112064	0.0228369	1.81e-06	genus.LachnospiraceaeUCG008.id.11328	0.00131126	24.0788	16	84958708	ZDHHC7
119	rs9608249	A	G	-0.158213	0.0336317	2.07e-06	genus.Prevotella7.id.11182	0.00120522	22.1292	22	24217984	GGT5
120	rs9895850	T	C	-0.176406	0.041017	9.08e-06	order.Pasteurellales.id.3688	0.00100755	18.496	17	66538895	PRKCA
121	rs9895850	T	C	-0.176406	0.041017	9.08e-06	family.Pasteurellaceae.id.3689	0.00100755	18.496	17	66538895	PRKCA
122	rs9938097	T	C	-0.0710386	0.0158024	8.23e-06	family.Pasteurellaceae.id.3689	0.00110069	20.2077	16	84943783	CRISPLD2
123	rs9938097	T	C	-0.0710386	0.0158024	8.23e-06	order.Pasteurellales.id.3688	0.00110069	20.2077	16	84943783	CRISPLD2
124	rs9959718	G	A	0.133012	0.0275361	1.9e-06	genus.Prevotella7.id.11182	0.00127064	23.332	18	73775429	FBXO15
